# Supplementary material for: Dehydration Tolerance in Epidemic versus Nonepidemic MRSA Demonstrated by Isothermal Microcalorimetry
Source: Microbiol Spectr. 2022 Aug 16;10(5):e00615-22. doi: 10.1128/spectrum.00615-22 (PMC9602581; doi:10.1128/spectrum.00615-22)
Supplement: Supplemental file 2 — Supplemental material. Download spectrum.00615-22-s0002.xlsx, XLSX file, 0.02 MB [file spectrum.00615-22-s0002.xlsx]

## Sheet: List_details
Table S1. MACOTRA strain metadata.
original_id	strain	success	country	lineage	infection	year	institute	mec	pvl	spa	mlva-mc	mlva-mt	mlst-cc	mlst-st
MAC166	11001	Epidemic	Netherlands	CC1	Carriage	2017	RIVM	mecA	Negative		MC0001	MT0149
MAC171	11002	Epidemic	Netherlands	CC8	Carriage	2017	RIVM	mecA	Positive		MC0008	MT0240
MAC129	11004	Nonepidemic	Netherlands	CC1	Carriage	2008	RIVM	mecA	Negative	t127	MC0001	MT0222
MAC161	11006	Nonepidemic	Netherlands	CC8	Carriage	2008	RIVM	mecA	Negative	t064	MC0008	MT0189
MAC142	11009	Epidemic	Netherlands	CC5	Carriage	2008	RIVM	mecA	Negative	t003	MC0005	MT0130
MAC149	11010	Epidemic	Netherlands	CC22	Carriage	2008	RIVM	mecA	Negative	t032	MC0022	MT0022
MAC177	11012	Nonepidemic	Netherlands	CC22	Carriage	2017	RIVM	mecA	Negative		MC0022	MT5613
MAC187	11014	Epidemic	Netherlands	CC30	Carriage	2017	RIVM	mecA	Positive		MC0030	MT1866
MAC191	11015	Nonepidemic	Netherlands	CC45	Carriage	2017	RIVM	mecA	Negative		MC0045	MT5750
MAC194	11016	Epidemic	Netherlands	CC5	Carriage	2017	RIVM	mecA	Positive		MC0005	MT0091
MAC131	11017	Epidemic	Netherlands	CC45	Carriage	2008	RIVM	mecA	Negative	t2719	MC0045	MT0528
MAC153	11021	Epidemic	Netherlands	CC8	Carriage	2008	RIVM	mecA	Positive	t008	MC0008	MT0314
MAC132	11023	Nonepidemic	Netherlands	CC30	Infection	2008	RIVM	mecA	Negative	t018	MC0030	MT0769
MAC143	11027	Epidemic	Netherlands	CC5	Carriage	2008	RIVM	mecA	Negative	t179	MC0005	MT0005
MAC146	11028	Epidemic	Netherlands	CC30	Unknown	2008	RIVM	mecA	Negative	t012	MC0030	MT0399
MAC163	11030	Epidemic	Netherlands	CC30	Carriage	2017	RIVM	mecA	Positive		MC0030	MT0212
MAC186	11032	Nonepidemic	Netherlands	CC1	Carriage	2017	RIVM	mecA	Negative		MC0001	MT0151
MAC159	11040	Nonepidemic	Netherlands	CC22	Carriage	2008	RIVM	mecA	Positive	t016	MC0022	MT1699
MAC173	11044	Nonepidemic	Netherlands	CC30	Carriage	2017	RIVM	mecA	Negative		MC0030	MT1738
MAC179	11045	Epidemic	Netherlands	CC45	Infection	2017	RIVM	mecA	Negative		MC0045	MT1352
MAC182	11046	Epidemic	Netherlands	CC22	Unknown	2017	RIVM	mecA	Negative		MC0022	MT0491
MAC190	11048	Nonepidemic	Netherlands	CC8	Carriage	2017	RIVM	mecA	Negative		MC0008	MT1773
MAC195	11050	Nonepidemic	Netherlands	CC22	Carriage	2017	RIVM	Negative	Negative		MC0022	MT3257
MAC196	11051	Nonepidemic	Netherlands	CC5	Infection	2017	RIVM	mecA	Negative		MC0005	MT3843
MAC144	11053	Nonepidemic	Netherlands	CC1	Infection	2008	RIVM	mecA	Negative	t591	MC0001	MT1186
MAC175	11057	Nonepidemic	Netherlands	CC45	Infection	2017	RIVM	mecA	Negative		MC0045	MT5577
MAC181	11058	Nonepidemic	Netherlands	CC5	Carriage	2017	RIVM	mecA	Negative		MC0005	MT5667
MAC130	11060	Nonepidemic	Netherlands	CC5	Unknown	2008	RIVM	mecA	Negative	t067	MC0005	MT0063
MAC137	11069	Nonepidemic	Netherlands	CC45	Infection	2008	RIVM	mecA	Negative	t1040	MC0045	MT0789
MAC147	11070	Nonepidemic	Netherlands	CC45	Infection	2008	RIVM	Negative	Negative	t282	MC0045	MT1327
MAC158	11073	Nonepidemic	Netherlands	CC8	Unknown	2008	RIVM	Negative	Negative	t301	MC0008	MT1695
MAC205	11076	Nonepidemic	Netherlands	Other (ST59)	Carriage	2014	RIVM	mecA	Negative	t216	MC0621	MT4554
MAC206	11077	Nonepidemic	Netherlands	CC45	Carriage	2014	RIVM	mecA	Negative	t026	MC0045	MT4583
MAC207	11078	Nonepidemic	Netherlands	CC5	Carriage	2014	RIVM	mecA	Negative	t002	MC0005	MT0880
MAC208	11079	Nonepidemic	Netherlands	CC45	Carriage	2015	RIVM	mecA	Negative	t630	MC0045	MT1113
MAC209	11080	Nonepidemic	Netherlands	CC1	Carriage	2015	RIVM	mecA	Negative		MC0437	MT0967
MAC174	11082	Epidemic	Netherlands	CC22	Carriage	2017	RIVM	mecA	Negative		MC0022	MT0747
MAC178	11084	Nonepidemic	Netherlands	CC1	Carriage	2017	RIVM	mecA	Negative		MC0001	MT4149
MAC188	11086	Nonepidemic	Netherlands	CC8	Infection	2017	RIVM	mecA	Negative		MC0008	MT1056
MAC002	11090	Epidemic	United Kingdom	CC1	Infection	2015	SGUL	mecA					CC1
MAC008	11096	Nonepidemic	United Kingdom	CC45	Infection	2008	SGUL	mecA					CC45
MAC012	11100	Nonepidemic	United Kingdom	CC8	Infection	2009	SGUL	mecA					CC8
MAC013	11101	Nonepidemic	United Kingdom	CC8	Infection	2014	SGUL	mecA					CC8
MAC016	11104	Epidemic	United Kingdom	CC30	Infection	2009	SGUL	mecA					CC30
MAC018	11106	Epidemic	United Kingdom	CC30	Infection	2009	SGUL	mecA					CC30
MAC019	11107	Nonepidemic	United Kingdom	CC30	Infection	2006	SGUL	mecA					CC30
MAC020	11108	Epidemic	United Kingdom	CC30	Infection	2008	SGUL	mecA					CC30
MAC024	11112	Nonepidemic	United Kingdom	CC30	Infection	2008	SGUL	mecA					CC30
MAC034	11122	Nonepidemic	United Kingdom	CC22	Infection	2008	SGUL	mecA					CC22
MAC038	11126	Epidemic	United Kingdom	CC22	Infection	2009	SGUL	mecA					CC22
MAC039	11127	Epidemic	United Kingdom	CC22	Infection	2009	SGUL	mecA					CC22
MAC041	11129	Nonepidemic	United Kingdom	CC22	Infection	2009	SGUL	mecA					CC22
MAC044	11132	Epidemic	United Kingdom	CC22	Infection	2009	SGUL	mecA					CC22
MAC047	11135	Epidemic	United Kingdom	CC22	Infection	2009	SGUL	mecA					CC22
MAC052	11140	Nonepidemic	United Kingdom	CC22	Infection	2009	SGUL	mecA					CC22
MAC054	11142	Epidemic	United Kingdom	CC22	Infection	2008	SGUL	mecA					CC22
MAC073	11161	Nonepidemic	United Kingdom	CC22	Infection	2013	SGUL	mecA					CC22
MAC077	11165	Epidemic	United Kingdom	CC22	Infection	2015	SGUL	mecA					CC22
MAC089	11177	Nonepidemic	France	CC45	Infection	2015	Inserm	mecA	Negative				CC45
MAC091	11179	Nonepidemic	France	CC80	Unknown	2014	Inserm	mecA	Positive				CC80
MAC099	11193	Nonepidemic	France	CC8	Infection	2016	Inserm	mecA	Positive				CC8
MAC100	11194	Nonepidemic	France	CC8	Infection	2016	Inserm	mecA	Positive				CC8
MAC107	11205	Nonepidemic	France	CC22	Infection	2015	Inserm	mecA	Negative				CC22
MAC111	11210	Nonepidemic	France	CC5	Infection	2016	Inserm	mecA	Negative				CC5
MAC227	11214	Nonepidemic	France	CC5	Carriage	2015	Inserm	mecA	Negative				CC5
MAC225	11223	Nonepidemic	France	CC5	Infection	2016	Inserm	mecA	Negative				CC5
MAC121	11227	Nonepidemic	France	CC8	Infection	2017	Inserm	mecA	Negative				CC8
MAC217	11230	Nonepidemic	France	CC8	Infection	2015	Inserm	mecA	Negative				CC8
MAC105	11237	Epidemic	France	CC1	Infection	2016	Inserm	mecA	Negative				CC1
MAC109	11239	Epidemic	France	CC22	Infection	2017	Inserm	mecA	Negative				CC22
MAC259	11243	Epidemic	France	CC5	Infection	2017	Inserm	mecA	Negative				CC5
MAC116	11245	Epidemic	France	CC5	Infection	2015	Inserm	mecA	Negative				CC5
MAC238	11250	Epidemic	France	CC5	Carriage	2015	Inserm	mecA	Negative				CC5
MAC267	11253	Epidemic	France	CC5	Infection	2016	Inserm	mecA	Negative				CC5
MAC223	11257	Epidemic	France	CC5	Infection	2015	Inserm	mecA	Negative				CC5
MAC124	11259	Epidemic	France	CC8	Infection	2017	Inserm	mecA	Negative				CC8
MAC127	11263	Epidemic	France	CC8	Infection	2017	Inserm	mecA	Negative				CC8
MAC220	11265	Epidemic	France	CC8	Infection	2017	Inserm	mecA	Negative				CC8
	11271	Nonepidemic	Netherlands	CC398	Carriage	2017	RIVM	mecA	Negative		MC0398	MT0398		ST398
	11272	Epidemic	Netherlands	CC22	Infection	2017	RIVM	mecA	Negative		MC0022	MT0461		ST22
	11273	Epidemic	Netherlands	CC398	Unknown	2017	RIVM	mecA	Positive		MC0398	MT0569		ST1232
	11274	Nonepidemic	Netherlands	CC5	Infection	2017	RIVM	mecA	Negative		MC0005	MT5713		ST5
	11275	Epidemic	Netherlands	CC22	Infection	2017	RIVM	mecA	Negative		MC0022	MT0461		ST22
	11276	Nonepidemic	Netherlands	CC22	Carriage	2017	RIVM	mecA	Negative		MC0022	MT0022		ST22
	11277	Nonepidemic	Netherlands	CC45	Unknown	2017	RIVM	mecA	Negative		MC0045	MT1352		ST45
	11278	Epidemic	Netherlands	CC22	Infection	2018	RIVM	mecA	Negative		MC0022	MT0467		ST22
	11279	Nonepidemic	Netherlands	CC22	Infection	2018	RIVM	mecA	Negative		MC0022	MT0473		ST22
	11280	Nonepidemic	Netherlands	CC22	Infection	2018	RIVM	mecA	Negative		MC0022	MT5585		ST22
	11281	Epidemic	Netherlands	CC45	Unknown	2018	RIVM	mecA	Negative		MC0045	MT4732		ST45
	11282	Epidemic	Netherlands	CC398	Unknown	2018	RIVM	mecA	Positive		MC0398	MT0569		ST1232
	11283	Epidemic	Netherlands	CC22	Infection	2018	RIVM	mecA	Negative		MC0022	MT0467		ST22
	11284	Nonepidemic	Netherlands	CC45	Infection	2018	RIVM	mecA	Negative		MC0045	MT1352		ST45
	11285	Nonepidemic	Netherlands	CC22	Unknown	2018	RIVM	mecA	Negative		MC0022	MT0461		ST22
	11286	Epidemic	Netherlands	CC5	Unknown	2018	RIVM	mecA	Negative		MC0005	MT0037		ST5
	11287	Nonepidemic	Netherlands	CC5	Infection	2017	RIVM	mecA	Negative		MC0005	MT5547		ST5
	11288	Nonepidemic	Netherlands	CC398	Infection	2017	RIVM	mecA	Positive		MC0398	MT4884		ST1232
	11289	Epidemic	Netherlands	CC5	Infection	2017	RIVM	mecA	Negative		MC0005	MT0037		ST5
	11290	Epidemic	Netherlands	CC45	Infection	2017	RIVM	mecA	Negative		MC0045	MT4732		ST45
