# Supplementary material for: Dehydration Tolerance in Epidemic versus Nonepidemic MRSA Demonstrated by Isothermal Microcalorimetry
Source: Microbiol Spectr. 2022 Aug 16;10(5):e00615-22. doi: 10.1128/spectrum.00615-22 (PMC9602581; doi:10.1128/spectrum.00615-22)
Supplement: Supplemental file 3 — Supplemental material. Download spectrum.00615-22-s0003.xlsx, XLSX file, 0.2 MB [file spectrum.00615-22-s0003.xlsx]

## Sheet: strains_removed
Table S2. Data cleaning steps. Various steps of data cleaning were performed as described in supplemental data analysis section B, D and E
strain_name	rep	drytime	inocl	removed at data cleaning step 1 (intial inspection)	removed at data cleaning step 2 (exponential growth)		removed at data cleaning step 3 (more than 2 reps at baseline)	removed at data cleaning step 4 (R2 value)				odd_peaks	odd_width	width_peak	odd_shoulder	odd_double	shoulder_point_t	shoulder_point_v	cut_exp	timepeak	valpeak	any_odd	odd_type	odd_type_db
					datasets to remove	reps to remove			Number of datasets removed	Number of reps removed	Strain removed
11271	1.1	0	5		1				6	1		0	0	78	0	1	0	0	0.0246492	8.3316	0.0721239	0	0	4
11271	1.1	0	4				1			0		0	0	77	0	1	0	0	0.0194589	8.5816	0.0584174	0	0	4
11271	1.1	0	3				1			0		0	0	77	0	0	0	0	0.0166642	10.0816	0.0462619	0	0	0
11271	1.1	168	5				1			0		1	1	95	0	0	10.1038	0.0416524	0.0159466	8.10383	0.0414771	2	12	0
11271	1.1	168	4				1			0		1	1	98	0	1	10.6038	0.0347067	0.00955228	9.85383	0.0346112	2	12	124
11271	1.1	168	3				1			0		0	1	91	0	0	0	0	0.012244	11.3538	0.0396135	1	2	0
11271	1.2	0	5						0	0		0	0	85	0	1	0	0	0.0142522	7.5924	0.0454585	0	0	4
11271	1.2	0	4							0		0	0	84	0	0	0	0	0.0158701	9.5924	0.0451726	0	0	0
11271	1.2	0	3							0		0	0	84	0	0	0	0	0.0127845	11.3424	0.0442481	0	0	0
11271	1.2	168	5							0		0	0	85	0	0	0	0	0.0121891	8.3538	0.0398878	0	0	0
11271	1.2	168	4							0		0	1	93	0	0	0	0	0.0102819	10.6038	0.039686	1	2	0
11271	1.2	168	3							0		0	1	95	0	0	0	0	0.012963	12.3538	0.0404759	1	2	0
11271	1.3	0	5		1				6	1		0	0	80	0	0	0	0	0.0214683	7.08625	0.0501048	0	0	0
11271	1.3	0	4				1			0		0	0	78	0	1	0	0	0.0180442	9.08625	0.0519354	0	0	4
11271	1.3	0	3				1			0		0	0	80	0	1	0	0	0.0172898	10.5862	0.0507935	0	0	4
11271	1.3	168	5				1			0		0	0	68	0	1	0	0	0.0119643	9.58168	0.0448728	0	0	4
11271	1.3	168	4				1			0		0	0	67	0	1	0	0	0.0134448	10.0817	0.0472387	0	0	4
11271	1.3	168	3				1			0		0	0	64	0	0	0	0	0.0119767	11.8317	0.0484675	0	0	0
11275	1.1	0	5		1				6	1	11275	0	0	59	0	1	0	0	0.0386243	5.8316	0.076549	0	0	4
11275	1.1	0	4		1					0		0	0	47	0	0	0	0	0.0454134	7.0816	0.0782995	0	0	0
11275	1.1	0	3		1					0		0	0	69	0	0	0	0	0.0271365	8.5816	0.0563651	0	0	0
11275	1.1	168	5			1				0		0	0	71	0	0	0	0	0.020434	6.60383	0.0469138	0	0	0
11275	1.1	168	4			1				0		0	0	77	0	0	0	0	0.0166063	8.35383	0.0479321	0	0	0
11275	1.1	168	3			1				0		0	0	82	0	1	0	0	0.0145839	9.10383	0.0419115	0	0	4
11275	1.2	0	5		1				6	1		0	0	76	0	0	0	0	0.0306972	5.5924	0.0515519	0	0	0
11275	1.2	0	4				1			0		0	0	71	0	1	0	0	0.0204043	8.3424	0.0590141	0	0	4
11275	1.2	0	3				1			0		0	0	83	0	0	0	0	0.0173225	10.3424	0.0476996	0	0	0
11275	1.2	168	5				1			0		0	0	79	0	0	0	0	0.0183352	7.3538	0.047616	0	0	0
11275	1.2	168	4				1			0		0	0	84	0	0	0	0	0.0146681	9.3538	0.0461161	0	0	0
11275	1.2	168	3				1			0		0	0	87	0	0	0	0	0.0127551	11.1038	0.0400774	0	0	0
11275	1.3	0	5		1				6	1		0	0	47	0	1	0	0	0.0504091	5.83625	0.0879061	0	0	4
11275	1.3	0	4		1					0		0	0	61	0	0	0	0	0.0378347	6.83625	0.0669625	0	0	0
11275	1.3	0	3			1				0		0	0	64	0	0	0	0	0.0266143	8.58625	0.0553831	0	0	0
11275	1.3	168	5			1				0		0	0	44	0	0	0	0	0.0217329	7.33168	0.056634	0	0	0
11275	1.3	168	4			1				0		0	0	55	0	1	0	0	0.0223432	8.58168	0.0552111	0	0	4
11275	1.3	168	3			1				0		0	0	54	0	1	0	0	0.0193599	10.8317	0.0566065	0	0	4
11272	1.1	0	5		1				6	1		0	0	65	0	1	0	0	0.0559701	5.5816	0.0809355	0	0	4
11272	1.1	0	4		1					0		0	0	56	0	1	0	0	0.0555166	7.0816	0.0945068	0	0	4
11272	1.1	0	3			1				0		0	0	79	0	1	0	0	0.0213643	8.3316	0.0451342	0	0	4
11272	1.1	168	5			1				0		0	0	58	0	1	0	0	0.0269209	6.85383	0.0603669	0	0	4
11272	1.1	168	4			1				0		0	0	61	0	0	0	0	0.0280183	8.10383	0.0612482	0	0	0
11272	1.1	168	3			1				0		0	0	69	0	1	0	0	0.0167031	9.60383	0.0503981	0	0	4
11272	1.2	0	5						0	0		0	0	81	0	1	0	0	0.0221174	6.3424	0.0549531	0	0	4
11272	1.2	0	4							0		0	0	75	0	0	0	0	0.0189597	8.3424	0.0533566	0	0	0
11272	1.2	0	3							0		0	0	79	0	0	0	0	0.0165248	9.0924	0.0505198	0	0	0
11272	1.2	168	5							0		0	0	84	0	0	0	0	0.016627	7.6038	0.0450197	0	0	0
11272	1.2	168	4							0		0	0	73	0	0	0	0	0.0185108	9.3538	0.0471687	0	0	0
11272	1.2	168	3							0		0	0	74	0	1	0	0	0.0119655	10.1038	0.0426411	0	0	4
11272	1.3	0	5		1				6	1		0	0	45	0	1	0	0	0.0319884	6.33625	0.0806061	0	0	4
11272	1.3	0	4		1					0		0	0	67	0	1	0	0	0.033802	6.83625	0.0643217	0	0	4
11272	1.3	0	3			1				0		0	0	71	0	1	0	0	0.0214271	8.08625	0.0513496	0	0	4
11272	1.3	168	5			1				0		0	0	52	0	1	0	0	0.019161	6.83168	0.0490816	0	0	4
11272	1.3	168	4			1				0		0	0	58	0	1	0	0	0.0186055	9.08168	0.0543206	0	0	4
11272	1.3	168	3			1				0		0	0	63	0	1	0	0	0.0160765	10.5817	0.05771	0	0	4
11276	1.1	0	5			1			6	1		0	0	55	0	1	0	0	0.0265718	6.5816	0.0664959	0	0	4
11276	1.1	0	4			1				0		0	0	61	0	1	0	0	0.0264528	7.5816	0.0681955	0	0	4
11276	1.1	0	3			1				0		0	0	68	0	1	0	0	0.0228511	8.5816	0.054492	0	0	4
11276	1.1	168	5			1				0		0	0	76	0	1	0	0	0.0213038	6.85383	0.0518943	0	0	4
11276	1.1	168	4		1					0		0	0	79	0	0	0	0	0.0134305	8.10383	0.0420469	0	0	0
11276	1.1	168	3		1					0		0	0	80	0	1	0	0	0.0129978	10.3538	0.043408	0	0	4
11276	1.2	0	5						0	0		0	0	80	0	1	0	0	0.0194083	6.59241	0.048728	0	0	4
11276	1.2	0	4							0		0	0	77	0	1	0	0	0.0189885	7.84241	0.0493557	0	0	4
11276	1.2	0	3							0		0	0	75	0	0	0	0	0.0189279	9.3424	0.0475799	0	0	0
11276	1.2	168	5							0		0	0	85	0	0	0	0	0.0188917	7.6038	0.0455111	0	0	0
11276	1.2	168	4							0		0	0	75	0	1	0	0	0.0154778	9.1038	0.0465796	0	0	4
11276	1.2	168	3							0		0	0	76	0	0	0	0	0.0141078	11.1038	0.0441608	0	0	0
11276	1.3	0	5			1			6	1		0	0	71	0	1	0	0	0.0386098	5.58625	0.0680884	0	0	4
11276	1.3	0	4			1				0		0	0	74	0	1	0	0	0.0382923	6.83625	0.0648424	0	0	4
11276	1.3	0	3			1				0		0	0	79	0	0	0	0	0.0365135	8.08625	0.0567646	0	0	0
11276	1.3	168	5		1					0		0	0	69	0	0	0	0	0.0212319	7.08168	0.0503584	0	0	0
11276	1.3	168	4		1					0		0	0	53	0	1	0	0	0.0177674	9.08168	0.0492162	0	0	4
11276	1.3	168	3		1					0		0	0	45	0	1	0	0	0.0195104	11.0817	0.0574042	0	0	4
11273	1.1	0	5						1	0		0	0	77	0	1	0	0	0.0299935	6.0816	0.0583964	0	0	4
11273	1.1	0	4							0		0	0	78	0	1	0	0	0.0278616	7.8316	0.0619746	0	0	4
11273	1.1	0	3							0		0	0	78	0	0	0	0	0.0249721	8.5816	0.0490687	0	0	0
11273	1.1	168	5							0		0	0	83	0	0	0	0	0.0226013	7.10383	0.0518662	0	0	0
11273	1.1	168	4							0		0	0	84	0	0	0	0	0.0202387	8.35383	0.0532559	0	0	0
11273	1.1	168	3		1					0		0	0	82	0	0	0	0	0.0135645	9.85383	0.04347	0	0	0
11273	1.2	0	5						0	0		0	0	83	0	0	0	0	0.0234769	6.59241	0.0486614	0	0	0
11273	1.2	0	4							0		0	0	87	0	0	0	0	0.0248725	7.09241	0.0499036	0	0	0
11273	1.2	0	3							0		0	0	85	0	0	0	0	0.0229278	8.3424	0.0508433	0	0	0
11273	1.2	168	5							0		0	0	77	0	0	0	0	0.0227773	6.6038	0.0477897	0	0	0
11273	1.2	168	4							0		0	0	83	0	0	0	0	0.0213487	6.1038	0.0483086	0	0	0
11273	1.2	168	3							0		0	0	76	0	0	0	0	0.0197311	9.3538	0.0503394	0	0	0
11273	1.3	0	5						0	0		0	0	76	0	0	0	0	0.0257441	6.33625	0.0581329	0	0	0
11273	1.3	0	4							0		0	0	73	0	0	0	0	0.0254822	6.83625	0.0527303	0	0	0
11273	1.3	0	3							0		0	0	76	0	0	0	0	0.0198975	8.58625	0.0496828	0	0	0
11273	1.3	168	5							0		0	0	42	0	0	0	0	0.0254575	7.08168	0.0608817	0	0	0
11273	1.3	168	4							0		0	0	71	0	0	0	0	0.0213616	7.83168	0.0512295	0	0	0
11273	1.3	168	3							0		0	0	59	0	1	0	0	0.0222052	9.08168	0.0534577	0	0	4
11277	1.1	0	5						0	0		0	0	77	0	1	0	0	0.0282311	6.0816	0.056983	0	0	4
11277	1.1	0	4							0		0	0	69	0	1	0	0	0.0222477	6.5816	0.0507461	0	0	4
11277	1.1	0	3							0		0	0	77	0	0	0	0	0.0246314	8.0816	0.0459774	0	0	0
11277	1.1	168	5							0		0	0	79	0	0	0	0	0.0198161	6.85383	0.0491159	0	0	0
11277	1.1	168	4							0		0	0	76	0	1	0	0	0.0186827	8.10383	0.0470837	0	0	4
11277	1.1	168	3							0		0	0	72	0	0	0	0	0.017667	9.10383	0.043289	0	0	0
11277	1.2	0	5						1	0		0	0	80	0	0	0	0	0.0215186	6.09241	0.0421328	0	0	0
11277	1.2	0	4							0		0	0	80	0	0	0	0	0.0258851	7.84241	0.0528053	0	0	0
11277	1.2	0	3							0		0	0	75	0	0	0	0	0.0266545	8.3424	0.0465226	0	0	0
11277	1.2	168	5							0		0	0	89	0	0	0	0	0.019333	7.3538	0.044621	0	0	0
11277	1.2	168	4							0		0	0	82	0	0	0	0	0.0239552	8.3538	0.0448403	0	0	0
11277	1.2	168	3		1					0		0	0	81	0	1	0	0	0.0133317	11.1038	0.0391577	0	0	4
11277	1.3	0	5						0	0		0	0	73	0	0	0	0	0.0283537	5.58625	0.0591644	0	0	0
11277	1.3	0	4							0		0	0	69	0	0	0	0	0.0256908	7.08625	0.0591984	0	0	0
11277	1.3	0	3							0		0	0	71	0	0	0	0	0.023049	8.33625	0.0504848	0	0	0
11277	1.3	168	5							0		0	0	46	0	1	0	0	0.0241121	7.58168	0.0634296	0	0	4
11277	1.3	168	4							0		0	0	63	0	1	0	0	0.0182005	9.08168	0.0532228	0	0	4
11277	1.3	168	3							0		0	0	47	0	1	0	0	0.0249683	10.3317	0.0599333	0	0	4
11274	1.1	0	5		1				6	1		0	0	71	0	1	0	0	0.0283376	6.0816	0.0806683	0	0	4
11274	1.1	0	4		1					0		0	0	86	1	0	9.0816	0.072552	0.0259526	7.5816	0.0681753	1	3	0
11274	1.1	0	3			1				0		0	0	88	1	0	10.3316	0.0620406	0.0217885	8.5816	0.0607954	1	3	0
11274	1.1	168	5			1				0		0	0	68	0	1	0	0	0.0144896	7.85383	0.0502831	0	0	4
11274	1.1	168	4			1				0		0	0	61	0	1	0	0	0.0193643	8.35383	0.0545387	0	0	4
11274	1.1	168	3			1				0		0	0	71	0	0	0	0	0.0136927	9.10383	0.0458135	0	0	0
11274	1.2	0	5						1	0		1	1	93	0	1	6.84241	0.0607448	0.0266792	6.84241	0.0607448	2	12	124
11274	1.2	0	4							0		0	0	77	0	0	0	0	0.0234741	7.09241	0.0501918	0	0	0
11274	1.2	0	3							0		0	0	82	0	1	0	0	0.0218911	8.3424	0.0508612	0	0	4
11274	1.2	168	5							0		0	0	83	0	1	0	0	0.0188011	6.3538	0.0470484	0	0	4
11274	1.2	168	4							0		0	0	69	0	1	0	0	0.0194373	8.8538	0.0569614	0	0	4
11274	1.2	168	3		1					0		0	0	75	0	0	0	0	0.0123456	9.8538	0.0448274	0	0	0
11274	1.3	0	5		1				6	1		0	0	82	1	1	7.83625	0.0749148	0.0319456	6.58625	0.0691503	1	3	34
11274	1.3	0	4				1			0		1	0	84	0	1	8.08625	0.0626803	0.0239844	8.08625	0.0626803	1	1	14
11274	1.3	0	3				1			0		1	1	95	1	0	11.5862	0.0489626	0.0180351	8.83625	0.0501486	3	123	0
11274	1.3	168	5				1			0		0	0	54	0	1	0	0	0.0235766	7.08168	0.0642741	0	0	4
11274	1.3	168	4				1			0		0	0	80	0	1	0	0	0.0144036	8.83168	0.0530422	0	0	4
11274	1.3	168	3				1			0		0	0	76	0	0	0	0	0.0145719	9.83168	0.0519469	0	0	0
11278	1.1	0	5						0	0		0	0	78	0	1	0	0	0.0266681	5.5816	0.0482297	0	0	4
11278	1.1	0	4							0		0	0	75	0	0	0	0	0.0248861	7.0816	0.0504325	0	0	0
11278	1.1	0	3							0		0	0	76	0	0	0	0	0.022148	9.0816	0.0480588	0	0	0
11278	1.1	168	5							0		0	0	81	0	0	0	0	0.0197166	6.85383	0.0488402	0	0	0
11278	1.1	168	4							0		0	0	82	0	1	0	0	0.0144679	8.10383	0.0453956	0	0	4
11278	1.1	168	3							0		0	0	76	0	0	0	0	0.0133898	9.85383	0.037053	0	0	0
11278	1.2	0	5		1				6	1		0	0	76	0	0	0	0	0.0338602	5.84241	0.053074	0	0	0
11278	1.2	0	4				1			0		0	0	76	0	1	0	0	0.0181358	8.0924	0.0470892	0	0	4
11278	1.2	0	3				1			0		0	0	67	0	0	0	0	0.0193344	9.5924	0.0445844	0	0	0
11278	1.2	168	5				1			0		0	0	84	0	0	0	0	0.0134786	7.3538	0.038158	0	0	0
11278	1.2	168	4				1			0		0	0	79	0	1	0	0	0.0160456	9.3538	0.0456003	0	0	4
11278	1.2	168	3				1			0		0	0	69	0	0	0	0	0.0145401	11.6038	0.0460791	0	0	0
11278	1.3	0	5		1				6	1		0	0	74	0	1	0	0	0.0454804	6.08625	0.0658869	0	0	4
11278	1.3	0	4		1					0		0	0	72	0	0	0	0	0.0386599	7.08625	0.0597998	0	0	0
11278	1.3	0	3			1				0		0	0	69	0	0	0	0	0.0206973	8.83625	0.0406754	0	0	0
11278	1.3	168	5			1				0		0	0	51	0	1	0	0	0.0233132	8.33168	0.059568	0	0	4
11278	1.3	168	4			1				0		0	0	55	0	1	0	0	0.0202756	9.33168	0.0515124	0	0	4
11278	1.3	168	3			1				0		0	0	61	0	0	0	0	0.0160558	11.0817	0.051536	0	0	0
11279	2.1	0	5						0	0		0	0	72	0	1	0	0	0.018799	6.35414	0.0560158	0	0	4
11279	2.1	0	4							0		0	0	77	0	1	0	0	0.0198749	7.35414	0.0528178	0	0	4
11279	2.1	0	3							0		0	0	85	0	1	0	0	0.0205738	8.35414	0.0587471	0	0	4
11279	2.1	168	5							0		0	0	83	0	0	0	0	0.0178875	6.08119	0.0406322	0	0	0
11279	2.1	168	4							0		0	0	78	0	1	0	0	0.012723	8.83119	0.0447847	0	0	4
11279	2.1	168	3							0		0	0	79	0	1	0	0	0.0225513	9.08119	0.0502993	0	0	4
11279	2.2	0	5						0	0		0	1	91	0	1	0	0	0.0165908	4.83173	0.0318739	1	2	24
11279	2.2	0	4							0		0	0	88	0	0	0	0	0.0187735	7.08173	0.0436791	0	0	0
11279	2.2	0	3							0		0	0	86	0	0	0	0	0.0139225	9.58173	0.0486038	0	0	0
11279	2.2	168	5							0		0	0	61	0	1	0	0	0.0205411	7.34312	0.052812	0	0	4
11279	2.2	168	4							0		0	0	64	0	1	0	0	0.0178625	7.59312	0.049911	0	0	4
11279	2.2	168	3							0		0	0	78	0	0	0	0	0.0142104	9.59312	0.0452598	0	0	0
11279	2.3	0	5		1				6	1		0	0	73	0	0	0	0	0.0252906	6.08119	0.0545083	0	0	0
11279	2.3	0	4		1					0		0	0	81	0	1	0	0	0.0212411	7.58119	0.0530617	0	0	4
11279	2.3	0	3			1				0		0	0	75	0	1	0	0	0.015762	8.08119	0.0459655	0	0	4
11279	2.3	168	5			1				0		0	0	79	0	1	0	0	0.0119444	6.8518	0.040701	0	0	4
11279	2.3	168	4			1				0		0	0	79	0	0	0	0	0.0153017	8.1018	0.0462842	0	0	0
11279	2.3	168	3			1				0		0	0	86	0	1	0	0	0.0121941	9.8518	0.0506559	0	0	4
11283	2.1	0	5		1				6	1		0	0	83	1	0	7.85414	0.0659862	0.0293636	6.10414	0.0585403	1	3	0
11283	2.1	0	4		1					0		1	0	86	0	1	8.35414	0.0547139	0.0198352	7.85414	0.0531953	1	1	14
11283	2.1	0	3			1				0		1	0	82	0	1	9.85414	0.0453994	0.0142508	9.35414	0.0429141	1	1	14
11283	2.1	168	5			1				0		0	0	89	1	1	9.08119	0.0492427	0.0106339	8.08119	0.044032	1	3	34
11283	2.1	168	4			1				0		0	0	81	0	1	0	0	0.012269	9.58119	0.0418065	0	0	4
11283	2.1	168	3			1				0		0	0	76	0	0	0	0	0.0106951	11.8312	0.042074	0	0	0
11283	2.2	0	5						1	0		0	0	79	1	0	7.83173	0.0615027	0.01977	7.08173	0.0566458	1	3	0
11283	2.2	0	4							0		1	1	95	0	1	8.83173	0.0508434	0.0167539	8.83173	0.0508434	2	12	124
11283	2.2	0	3							0		1	0	85	1	1	17.0817	0.0407935	0.0187878	9.58173	0.0455859	2	13	134
11283	2.2	168	5							0		1	1	98	1	0	8.84312	0.0529228	0.0231634	7.84312	0.0550266	3	123	0
11283	2.2	168	4							0		0	0	79	0	0	0	0	0.0154017	9.59312	0.0457102	0	0	0
11283	2.2	168	3		1					0		0	0	79	0	0	0	0	0.00999242	11.0931	0.0378114	0	0	0
11283	2.3	0	5		1				6	1		1	0	79	1	1	11.8312	0.055784	0.0219971	7.08119	0.0544044	2	13	134
11283	2.3	0	4				1			0		1	0	81	1	1	13.5812	0.0591787	0.0176324	8.08119	0.0510221	2	13	134
11283	2.3	0	3				1			0		0	1	93	1	1	11.5812	0.0471592	0.0125644	9.33119	0.0432919	2	23	234
11283	2.3	168	5				1			0		0	1	92	1	1	8.8518	0.0480524	0.0157999	8.3518	0.0479068	2	23	234
11283	2.3	168	4				1			0		1	1	95	1	1	14.6018	0.053867	0.0158769	9.1018	0.0479146	3	123	1234
11283	2.3	168	3				1			0		1	1	91	0	1	11.6018	0.0442453	0.0121931	10.8518	0.0414703	2	12	124
11280	2.1	0	5		1				6	1		1	0	76	0	1	7.60414	0.0528134	0.0190726	7.10414	0.0507027	1	1	14
11280	2.1	0	4		1					0		1	0	78	0	0	9.60414	0.0491389	0.0162537	9.10414	0.0478317	1	1	0
11280	2.1	0	3			1				0		1	0	75	0	0	11.1041	0.048316	0.0128787	10.1041	0.0435845	1	1	0
11280	2.1	168	5			1				0		0	0	78	0	0	0	0	0.0119718	7.58119	0.0260416	0	0	0
11280	2.1	168	4			1				0		0	0	89	0	1	0	0	0.00871019	9.83119	0.0361802	0	0	4
11280	2.1	168	3			1				0		0	0	84	0	0	0	0	0.00687811	13.0812	0.0342834	0	0	0
11280	2.2	0	5						1	0		0	0	82	1	1	9.08173	0.0468118	0.0139672	8.08173	0.0437414	1	3	34
11280	2.2	0	4							0		1	1	90	1	1	16.0817	0.0500786	0.0133433	9.08173	0.0450282	3	123	1234
11280	2.2	0	3							0		0	1	95	1	0	11.5817	0.0412151	0.00855358	10.3317	0.0353321	2	23	0
11280	2.2	168	5							0		0	0	71	0	0	0	0	0.0137067	7.84312	0.038447	0	0	0
11280	2.2	168	4							0		0	0	84	0	0	0	0	0.00926972	9.84312	0.0334467	0	0	0
11280	2.2	168	3		1					0		0	0	85	0	0	0	0	0.00536882	13.0931	0.0297418	0	0	0
11280	2.3	0	5		1				6	1		1	1	91	0	0	7.58119	0.0456102	0.0168536	6.58119	0.0410622	2	12	0
11280	2.3	0	4		1					0		0	1	90	1	1	14.0812	0.0466747	0.0123373	8.83119	0.0399774	2	23	234
11280	2.3	0	3			1				0		0	1	94	1	1	14.5812	0.0371239	0.0082054	11.5812	0.0347478	2	23	234
11280	2.3	168	5			1				0		0	1	93	0	0	0	0	0.00742644	8.8518	0.0320654	1	2	0
11280	2.3	168	4			1				0		0	1	93	0	0	0	0	0.0082898	12.8518	0.0435275	1	2	0
11280	2.3	168	3			1				0		0	1	94	0	0	0	0	0.00593526	13.3518	0.036678	1	2	0
11284	2.1	0	5						1	0		0	0	68	0	0	0	0	0.0285797	6.10414	0.0658731	0	0	0
11284	2.1	0	4							0		0	0	69	0	1	0	0	0.0227975	7.60414	0.0613648	0	0	4
11284	2.1	0	3							0		0	0	67	0	1	0	0	0.0284594	9.10414	0.0612509	0	0	4
11284	2.1	168	5		1					0		0	0	76	0	0	0	0	0.0124431	7.83119	0.043225	0	0	0
11284	2.1	168	4							0		0	0	56	0	0	0	0	0.0179247	9.58119	0.0531837	0	0	0
11284	2.1	168	3							0		0	0	57	0	0	0	0	0.0157103	11.3312	0.0522969	0	0	0
11284	2.2	0	5						0	0		0	0	67	0	1	0	0	0.0231637	6.33173	0.0573615	0	0	4
11284	2.2	0	4							0		0	0	54	0	1	0	0	0.0230443	7.58173	0.0580616	0	0	4
11284	2.2	0	3							0		0	0	63	0	0	0	0	0.0212846	8.83173	0.053333	0	0	0
11284	2.2	168	5							0		0	0	48	0	0	0	0	0.0219305	7.59312	0.0571303	0	0	0
11284	2.2	168	4							0		0	0	67	0	1	0	0	0.0210076	8.34312	0.0495667	0	0	4
11284	2.2	168	3							0		0	0	61	0	1	0	0	0.0162657	11.8431	0.0532457	0	0	4
11284	2.3	0	5						0	0		0	0	61	0	0	0	0	0.0186575	5.83119	0.0523637	0	0	0
11284	2.3	0	4							0		0	0	71	0	0	0	0	0.0243836	7.08119	0.059115	0	0	0
11284	2.3	0	3							0		0	0	67	0	1	0	0	0.0254654	8.33119	0.0551578	0	0	4
11284	2.3	168	5							0		0	0	83	0	1	0	0	0.0199917	8.1018	0.0482733	0	0	4
11284	2.3	168	4							0		0	0	72	0	1	0	0	0.0185571	9.1018	0.0533094	0	0	4
11284	2.3	168	3							0		0	0	60	0	1	0	0	0.0214354	10.6018	0.0554714	0	0	4
11281	2.1	0	5						1	0		0	1	91	0	0	0	0	0.0144404	5.85414	0.0370322	1	2	0
11281	2.1	0	4							0		0	1	91	0	0	0	0	0.0164548	7.10414	0.0377244	1	2	0
11281	2.1	0	3							0		0	1	90	0	1	0	0	0.0133474	8.60414	0.0381264	1	2	24
11281	2.1	168	5							0		0	1	90	0	1	0	0	0.0141285	7.58119	0.0330737	1	2	24
11281	2.1	168	4							0		0	0	87	0	1	0	0	0.0112506	8.33119	0.0340347	0	0	4
11281	2.1	168	3		1					0		0	1	90	0	1	0	0	0.00718717	11.3312	0.0333636	1	2	24
11281	2.2	0	5						0	0		0	0	86	0	0	7.33173	0.0409925	0.0138942	6.83173	0.0407333	0	0	0
11281	2.2	0	4							0		0	0	83	0	0	0	0	0.013881	7.83173	0.0404243	0	0	0
11281	2.2	0	3							0		0	0	87	0	0	0	0	0.0132409	8.58173	0.037093	0	0	0
11281	2.2	168	5							0		0	1	90	0	0	0	0	0.0116782	7.34312	0.0299931	1	2	0
11281	2.2	168	4							0		0	0	89	0	0	0	0	0.00967925	8.84312	0.0296331	0	0	0
11281	2.2	168	3							0		0	0	87	0	0	0	0	0.00893339	9.84312	0.0330976	0	0	0
11281	2.3	0	5						0	0		0	1	93	0	0	0	0	0.015106	5.58119	0.0333804	1	2	0
11281	2.3	0	4							0		1	0	87	0	0	8.08119	0.039505	0.012815	7.08119	0.0357889	1	1	0
11281	2.3	0	3							0		0	1	90	0	0	0	0	0.010724	8.83119	0.0376925	1	2	0
11281	2.3	168	5							0		1	1	91	0	0	7.3518	0.0341784	0.0151402	6.8518	0.0325137	2	12	0
11281	2.3	168	4							0		0	0	89	0	0	0	0	0.0127839	8.8518	0.0373166	0	0	0
11281	2.3	168	3							0		0	1	95	0	0	0	0	0.00842237	10.3518	0.0333564	1	2	0
11285	2.1	0	5		1				6	1		0	0	84	0	1	0	0	0.0221558	5.85414	0.0484805	0	0	4
11285	2.1	0	4		1					0		0	0	84	0	1	0	0	0.0199588	6.85414	0.0437813	0	0	4
11285	2.1	0	3		1					0		0	0	79	0	1	0	0	0.0155966	9.35414	0.0471962	0	0	4
11285	2.1	168	5			1				0		1	1	95	1	0	10.8312	0.0254746	0.00739025	6.08119	0.0192208	3	123	0
11285	2.1	168	4			1				0		0	0	82	0	0	0	0	0.00989887	9.58119	0.0348933	0	0	0
11285	2.1	168	3			1				0		0	0	82	1	1	11.8312	0.0272623	0.00617645	11.3312	0.0266414	1	3	34
11285	2.2	0	5						1	0		0	0	86	0	0	0	0	0.013901	6.83173	0.037091	0	0	0
11285	2.2	0	4							0		1	1	95	0	0	7.33173	0.0358601	0.0123011	7.33173	0.0358601	2	12	0
11285	2.2	0	3							0		0	0	87	0	0	0	0	0.00934596	8.83173	0.0282749	0	0	0
11285	2.2	168	5							0		1	1	97	0	0	7.09312	0.0377263	0.0149828	7.09312	0.0377263	2	12	0
11285	2.2	168	4							0		0	0	85	0	0	0	0	0.00766464	8.84312	0.0282848	0	0	0
11285	2.2	168	3		1					0		0	0	79	0	1	0	0	0.00541108	12.3431	0.0280348	0	0	4
11285	2.3	0	5		1				6	1		0	0	89	1	0	6.33119	0.033425	0.0157974	4.83119	0.0291774	1	3	0
11285	2.3	0	4		1					0		0	0	84	0	0	0	0	0.0135277	7.58119	0.0335751	0	0	0
11285	2.3	0	3			1				0		1	1	94	1	0	10.5812	0.0287333	0.00803182	8.33119	0.0254616	3	123	0
11285	2.3	168	5			1				0		0	1	92	1	0	8.8518	0.0248007	0.00793144	6.6018	0.0218259	2	23	0
11285	2.3	168	4			1				0		0	1	90	0	0	0	0	0.00792442	9.1018	0.02525	1	2	0
11285	2.3	168	3			1				0		0	0	86	0	0	0	0	0.00681962	11.6018	0.0305885	0	0	0
11282	2.1	0	5						1	0		0	0	73	0	1	0	0	0.0285554	5.85414	0.0569737	0	0	4
11282	2.1	0	4							0		0	0	68	0	1	0	0	0.0255849	7.10414	0.0640842	0	0	4
11282	2.1	0	3							0		0	0	79	0	1	0	0	0.025692	7.60414	0.0537142	0	0	4
11282	2.1	168	5							0		0	0	73	0	0	0	0	0.0216213	6.83119	0.0460341	0	0	0
11282	2.1	168	4							0		0	0	67	0	0	0	0	0.0205715	8.33119	0.0560963	0	0	0
11282	2.1	168	3		1					0		0	0	78	0	0	0	0	0.0124506	9.33119	0.0380894	0	0	0
11282	2.2	0	5						0	0		0	0	66	0	1	0	0	0.0183991	6.33173	0.0560282	0	0	4
11282	2.2	0	4							0		0	0	62	0	1	0	0	0.0155547	7.83173	0.0549461	0	0	4
11282	2.2	0	3							0		0	0	78	0	0	0	0	0.0166643	8.58173	0.0464613	0	0	0
11282	2.2	168	5							0		0	0	86	0	0	0	0	0.0148514	6.84312	0.0433084	0	0	0
11282	2.2	168	4							0		0	0	85	0	0	0	0	0.0174913	7.34312	0.046969	0	0	0
11282	2.2	168	3							0		0	0	78	0	0	0	0	0.0112158	9.09312	0.041146	0	0	0
11282	2.3	0	5						0	0		0	0	62	0	1	0	0	0.0224971	5.83119	0.0559642	0	0	4
11282	2.3	0	4							0		0	0	64	0	0	0	0	0.0203867	7.33119	0.0588075	0	0	0
11282	2.3	0	3							0		0	0	81	0	1	0	0	0.0138073	8.33119	0.0471888	0	0	4
11282	2.3	168	5							0		0	0	80	0	1	0	0	0.0192716	6.1018	0.0451497	0	0	4
11282	2.3	168	4							0		0	0	82	0	1	0	0	0.0204246	7.6018	0.0511106	0	0	4
11282	2.3	168	3							0		0	0	81	0	1	0	0	0.0189086	8.3518	0.0492623	0	0	4
11286	2.1	0	5						0	0		0	0	58	0	1	0	0	0.0279184	6.35414	0.0622567	0	0	4
11286	2.1	0	4							0		0	0	80	0	1	0	0	0.0264457	8.10414	0.0725572	0	0	4
11286	2.1	0	3							0		0	0	65	0	0	0	0	0.0232111	8.60414	0.0544227	0	0	0
11286	2.1	168	5							0		0	0	44	0	1	0	0	0.0221015	7.33119	0.056078	0	0	4
11286	2.1	168	4							0		0	0	75	0	0	0	0	0.016495	8.83119	0.042385	0	0	0
11286	2.1	168	3							0		0	0	60	0	1	0	0	0.0176134	10.3312	0.0512949	0	0	4
11286	2.2	0	5						0	0		0	0	61	0	1	0	0	0.0243104	6.33173	0.0610576	0	0	4
11286	2.2	0	4							0		0	0	63	0	1	0	0	0.0191854	7.33173	0.052621	0	0	4
11286	2.2	0	3							0		0	0	61	0	0	0	0	0.0167652	8.83173	0.0502426	0	0	0
11286	2.2	168	5							0		0	0	66	0	1	0	0	0.0208549	7.09312	0.0518793	0	0	4
11286	2.2	168	4							0		0	0	73	0	0	0	0	0.0174011	8.59312	0.0498612	0	0	0
11286	2.2	168	3							0		0	0	54	0	1	0	0	0.0169062	10.0931	0.051844	0	0	4
11286	2.3	0	5						0	0		0	0	65	0	1	0	0	0.0252911	5.83119	0.0642997	0	0	4
11286	2.3	0	4							0		0	0	56	0	0	0	0	0.0240237	7.08119	0.0593034	0	0	0
11286	2.3	0	3							0		0	0	62	1	1	8.33119	0.0509378	0.0194879	8.33119	0.0509378	1	3	34
11286	2.3	168	5							0		0	0	50	0	1	0	0	0.0225696	7.6018	0.0583692	0	0	4
11286	2.3	168	4							0		0	0	72	0	1	0	0	0.016942	8.8518	0.0485061	0	0	4
11286	2.3	168	3							0		0	0	64	0	0	0	0	0.023383	9.3518	0.0500178	0	0	0
11287	3.2	0	5					1	6	1		0	0	68	0	1	0	0	0.0239051	6.36865	0.0582722	0	0	4
11287	3.2	0	4					1		0		0	0	63	0	0	0	0	0.0231281	7.86865	0.0540673	0	0	0
11287	3.2	0	3					1		0		0	0	69	0	0	0	0	0.0239253	7.86865	0.0473039	0	0	0
11287	3.2	168	5					1		0		0	0	71	0	0	0	0	0.0206334	7.31997	0.0491053	0	0	0
11287	3.2	168	4					1		0		0	0	76	0	0	0	0	0.0195996	8.56997	0.050328	0	0	0
11287	3.2	168	3					1		0		0	0	66	0	1	0	0	0.0174324	9.31997	0.0489196	0	0	4
11287	3.3	0	5						0	0		0	0	62	0	0	0	0	0.0251034	6.33947	0.052042	0	0	0
11287	3.3	0	4							0		0	0	60	0	0	0	0	0.0197808	7.08947	0.0469481	0	0	0
11287	3.3	0	3							0		0	0	78	0	1	0	0	0.020884	8.08947	0.0512045	0	0	4
11287	3.3	168	5							0		0	0	78	0	0	0	0	0.0149522	7.32684	0.0441637	0	0	0
11287	3.3	168	4							0		0	0	76	0	1	0	0	0.0168395	8.57684	0.0476015	0	0	4
11287	3.3	168	3							0		0	0	77	0	0	0	0	0.0153353	10.3268	0.0490548	0	0	0
11287	3.1	0	5	1					6	1
11287	3.1	0	4	1						0
11287	3.1	0	3	1						0
11287	3.1	168	5	1						0
11287	3.1	168	4	1						0
11287	3.1	168	3	1						0
11001	3.1	0	5						0	0		0	0	59	0	0	0	0	0.025291	6.3423	0.0611938	0	0	0
11001	3.1	0	4							0		0	0	77	0	0	0	0	0.0285909	6.8423	0.0578529	0	0	0
11001	3.1	0	3							0		0	0	82	0	0	0	0	0.0212219	8.0923	0.0514915	0	0	0
11001	3.1	168	5							0		0	0	81	0	0	0	0	0.0201293	6.34629	0.0473328	0	0	0
11001	3.1	168	4							0		0	0	73	0	0	0	0	0.0252278	7.34629	0.0479927	0	0	0
11001	3.1	168	3							0		0	0	82	0	0	0	0	0.0180828	9.09629	0.0474428	0	0	0
11001	3.2	0	5						0	0		0	0	70	0	0	0	0	0.0253781	6.86865	0.0670945	0	0	0
11001	3.2	0	4							0		0	0	82	0	0	0	0	0.0258607	7.86865	0.0625918	0	0	0
11001	3.2	0	3							0		0	0	77	0	0	0	0	0.0218299	8.61865	0.0507159	0	0	0
11001	3.2	168	5							0		0	1	90	0	0	0	0	0.0204132	6.06997	0.0446634	1	2	0
11001	3.2	168	4							0		0	0	71	0	0	0	0	0.0187466	8.06997	0.0471684	0	0	0
11001	3.2	168	3							0		0	0	86	0	1	0	0	0.0199576	9.06997	0.0512051	0	0	4
11001	3.3	0	5						0	0		0	0	76	0	0	0	0	0.0257198	6.33947	0.0582156	0	0	0
11001	3.3	0	4							0		0	0	76	0	1	0	0	0.0250628	7.58947	0.0581889	0	0	4
11001	3.3	0	3							0		0	0	80	0	1	0	0	0.0201716	8.33947	0.049547	0	0	4
11001	3.3	168	5							0		0	0	87	0	0	0	0	0.0219841	7.32684	0.0511142	0	0	0
11001	3.3	168	4							0		0	0	72	0	1	0	0	0.0169877	8.57684	0.0500042	0	0	4
11001	3.3	168	3							0		0	0	74	0	1	0	0	0.0170305	9.07684	0.0448712	0	0	4
11288	3.1	0	5						0	0		0	0	72	0	1	0	0	0.0221539	6.8423	0.0551944	0	0	4
11288	3.1	0	4							0		0	0	66	0	0	0	0	0.0164813	8.5923	0.0501207	0	0	0
11288	3.1	0	3							0		0	0	69	0	1	0	0	0.0185761	9.0923	0.0515633	0	0	4
11288	3.1	168	5							0		0	0	75	0	0	0	0	0.0171306	7.59629	0.0433836	0	0	0
11288	3.1	168	4							0		0	0	63	0	1	0	0	0.0191105	10.0963	0.056803	0	0	4
11288	3.1	168	3							0		0	0	87	0	1	0	0	0.0122396	11.0963	0.0456873	0	0	4
11288	3.2	0	5						0	0		0	0	72	0	1	0	0	0.0251566	6.11865	0.0542659	0	0	4
11288	3.2	0	4							0		0	0	66	0	0	0	0	0.0232978	8.11865	0.0555525	0	0	0
11288	3.2	0	3							0		0	0	62	0	0	0	0	0.0183106	8.86865	0.0466831	0	0	0
11288	3.2	168	5							0		0	0	86	0	0	0	0	0.0158191	7.06997	0.0440646	0	0	0
11288	3.2	168	4							0		0	0	76	0	1	0	0	0.0207055	9.31997	0.0527602	0	0	4
11288	3.2	168	3							0		0	0	75	0	0	0	0	0.0125478	10.32	0.0438022	0	0	0
11288	3.3	0	5						0	0		0	0	72	0	1	0	0	0.0228552	6.33947	0.0519136	0	0	4
11288	3.3	0	4							0		0	0	78	0	1	0	0	0.0213842	7.33947	0.0498294	0	0	4
11288	3.3	0	3							0		0	0	68	0	1	0	0	0.0155057	8.83947	0.0461538	0	0	4
11288	3.3	168	5							0		0	0	85	0	0	0	0	0.0134598	7.32684	0.0443846	0	0	0
11288	3.3	168	4							0		0	0	82	0	1	0	0	0.015117	9.32684	0.0485122	0	0	4
11288	3.3	168	3							0		0	0	74	0	1	0	0	0.0168547	10.0768	0.0471562	0	0	4
11002	3.1	0	5						0	0		0	0	73	0	0	0	0	0.0307055	5.5923	0.0633139	0	0	0
11002	3.1	0	4							0		0	0	68	0	1	0	0	0.0244693	6.0923	0.0535514	0	0	4
11002	3.1	0	3							0		0	0	71	0	0	0	0	0.0263505	7.3423	0.0556805	0	0	0
11002	3.1	168	5							0		0	0	59	0	1	0	0	0.0250701	5.84629	0.0493029	0	0	4
11002	3.1	168	4							0		0	0	71	0	1	0	0	0.0185382	7.09629	0.0467711	0	0	4
11002	3.1	168	3							0		0	0	65	0	1	0	0	0.0215635	8.34629	0.0494678	0	0	4
11002	3.2	0	5						0	0		0	0	79	0	0	0	0	0.0311059	5.61865	0.0602573	0	0	0
11002	3.2	0	4							0		0	0	63	0	0	0	0	0.0249633	7.61865	0.060686	0	0	0
11002	3.2	0	3							0		0	0	74	0	1	0	0	0.0212185	8.86865	0.051533	0	0	4
11002	3.2	168	5							0		0	0	70	0	1	0	0	0.0256565	5.56997	0.0508081	0	0	4
11002	3.2	168	4							0		0	0	70	0	0	0	0	0.0233058	7.81997	0.0574078	0	0	0
11002	3.2	168	3							0		0	0	76	0	0	0	0	0.0187469	8.31997	0.0469032	0	0	0
11002	3.3	0	5						0	0		0	0	83	0	1	0	0	0.0308672	5.83947	0.0692564	0	0	4
11002	3.3	0	4							0		0	0	82	0	1	0	0	0.0263258	6.83947	0.0653383	0	0	4
11002	3.3	0	3							0		0	0	72	0	1	0	0	0.0252011	7.58947	0.0541896	0	0	4
11002	3.3	168	5							0		0	0	76	0	1	0	0	0.0233255	5.82684	0.0489598	0	0	4
11002	3.3	168	4							0		0	0	66	0	1	0	0	0.0204384	7.32684	0.0487881	0	0	4
11002	3.3	168	3							0		0	0	66	0	1	0	0	0.02559	8.32684	0.0540806	0	0	4
11289	3.1	0	5						0	0		0	0	70	0	0	0	0	0.0208907	5.8423	0.0518781	0	0	0
11289	3.1	0	4							0		0	0	66	0	0	0	0	0.021398	7.3423	0.0517275	0	0	0
11289	3.1	0	3							0		0	0	64	0	0	0	0	0.0188495	8.5923	0.0512119	0	0	0
11289	3.1	168	5							0		0	0	74	0	0	0	0	0.0158384	7.59629	0.0471059	0	0	0
11289	3.1	168	4							0		0	0	76	0	0	0	0	0.018397	8.59629	0.0583171	0	0	0
11289	3.1	168	3							0		0	0	73	0	0	0	0	0.0115858	10.0963	0.0453026	0	0	0
11289	3.2	0	5						1	0		0	0	70	0	0	0	0	0.0213911	6.11865	0.0563606	0	0	0
11289	3.2	0	4							0		0	0	75	0	0	0	0	0.024884	7.61865	0.0630036	0	0	0
11289	3.2	0	3							0		0	0	66	0	0	0	0	0.021617	8.36865	0.0596602	0	0	0
11289	3.2	168	5							0		0	0	74	0	1	0	0	0.0201201	7.31997	0.0566357	0	0	4
11289	3.2	168	4							0		0	0	86	0	0	0	0	0.0207335	8.56997	0.0538683	0	0	0
11289	3.2	168	3		1					0		0	0	89	0	0	0	0	0.0113046	10.07	0.0449211	0	0	0
11289	3.3	0	5						0	0		0	0	82	1	0	9.58947	0.060597	0.0164495	6.58947	0.0504407	1	3	0
11289	3.3	0	4							0		1	1	95	0	0	8.33947	0.0593326	0.0162734	8.33947	0.0593326	2	12	0
11289	3.3	0	3							0		0	0	79	0	0	0	0	0.0159249	9.08947	0.047985	0	0	0
11289	3.3	168	5							0		0	0	84	0	0	0	0	0.0114127	7.57684	0.0417727	0	0	0
11289	3.3	168	4							0		0	0	89	0	0	0	0	0.0161842	9.32684	0.0482519	0	0	0
11289	3.3	168	3							0		0	0	71	0	0	0	0	0.0126805	10.0768	0.0467566	0	0	0
11004	3.1	0	5		1				6	1		0	0	86	0	0	0	0	0.00998745	8.8423	0.0381603	0	0	0
11004	3.1	0	4		1					0		0	1	90	0	0	0	0	0.00871071	7.8423	0.0232149	1	2	0
11004	3.1	0	3			1				0		1	1	92	0	0	12.0923	0.0305697	0.00547469	12.0923	0.0305697	2	12	0
11004	3.1	168	5			1				0		0	1	94	0	0	0	0	0.00561773	11.5963	0.0290603	1	2	0
11004	3.1	168	4			1				0		1	1	93	0	0	12.5963	0.0265884	0.00508082	11.5963	0.0233207	2	12	0
11004	3.1	168	3			1				0		0	1	91	1	0	13.0963	0.0199335	0.00553568	10.5963	0.0155412	2	23	0
11004	3.2	0	5						0	0		0	0	74	1	1	6.86865	0.0275731	0.00967488	6.86865	0.0275731	1	3	34
11004	3.2	0	4							0		0	0	84	0	0	0	0	0.00846519	12.1187	0.0279643	0	0	0
11004	3.2	0	3							0		0	0	88	0	0	0	0	0.00630986	12.3687	0.0275785	0	0	0
11004	3.2	168	5							0		1	1	94	1	0	11.57	0.0368378	0.0066948	10.57	0.0377705	3	123	0
11004	3.2	168	4							0		0	0	88	0	0	0	0	0.00693017	10.57	0.0297516	0	0	0
11004	3.2	168	3							0		0	1	93	0	0	0	0	0.00519617	13.82	0.0288216	1	2	0
11004	3.3	0	5						0	0		0	1	90	0	1	0	0	0.0102819	6.33947	0.026207	1	2	24
11004	3.3	0	4							0		0	1	92	1	0	8.58947	0.0229775	0.00862846	7.58947	0.0210576	2	23	0
11004	3.3	0	3							0		0	1	91	1	0	10.8395	0.0311121	0.00700785	9.33947	0.0280558	2	23	0
11004	3.3	168	5							0		0	0	84	0	0	0	0	0.00644139	10.0768	0.0338797	0	0	0
11004	3.3	168	4							0		0	0	88	0	0	0	0	0.00656231	12.8268	0.0286327	0	0	0
11004	3.3	168	3							0		0	0	84	0	0	0	0	0.0072914	13.8268	0.0286827	0	0	0
11290	3.1	0	5					1	6	1		0	0	65	0	1	0	0	0.0189931	6.5923	0.0506934	0	0	4
11290	3.1	0	4					1		0		0	0	77	0	0	0	0	0.015828	6.5923	0.0375292	0	0	0
11290	3.1	0	3					1		0		0	0	65	0	1	0	0	0.0156463	9.0923	0.0478031	0	0	4
11290	3.1	168	5					1		0		0	0	57	0	1	0	0	0.0182498	7.59629	0.0475668	0	0	4
11290	3.1	168	4					1		0		0	0	79	0	1	0	0	0.0151701	8.09629	0.0441883	0	0	4
11290	3.1	168	3					1		0		0	0	55	0	0	0	0	0.0169265	9.59629	0.0462958	0	0	0
11290	3.2	0	5				1		6	1		0	0	58	0	0	0	0	0.0208614	5.86865	0.0496141	0	0	0
11290	3.2	0	4				1			0		0	0	48	0	0	0	0	0.0203547	7.61865	0.0472991	0	0	0
11290	3.2	168	5				1			0		0	0	76	0	1	0	0	0.0136683	7.31997	0.0436669	0	0	4
11290	3.2	168	4				1			0		0	0	70	0	0	0	0	0.0163587	9.31997	0.0479422	0	0	0
11290	3.2	168	3	1			1			0
11290	3.3	0	5						0	0		0	0	56	0	1	0	0	0.0232821	5.83947	0.0508724	0	0	4
11290	3.3	0	4							0		0	0	62	0	1	0	0	0.0212292	6.83947	0.0491388	0	0	4
11290	3.3	0	3							0		0	0	62	0	1	0	0	0.0166548	8.58947	0.0461568	0	0	4
11290	3.3	168	5							0		0	0	56	0	0	0	0	0.0156793	7.32684	0.0415429	0	0	0
11290	3.3	168	4							0		0	0	84	0	1	0	0	0.0155799	8.07684	0.0437882	0	0	4
11290	3.3	168	3							0		0	0	67	0	0	0	0	0.0164898	9.57684	0.0435232	0	0	0
11006	3.1	0	5						0	0		1	0	75	0	1	6.3423	0.0692098	0.03183	5.8423	0.0671207	1	1	14
11006	3.1	0	4							0		1	0	69	0	1	7.8423	0.0679014	0.0316746	7.3423	0.0659369	1	1	14
11006	3.1	0	3							0		0	0	80	0	0	0	0	0.0207896	8.3423	0.0451491	0	0	0
11006	3.1	168	5							0		0	0	76	0	0	0	0	0.0205278	7.34629	0.0504303	0	0	0
11006	3.1	168	4							0		0	0	78	0	0	0	0	0.0208235	8.34629	0.0496643	0	0	0
11006	3.1	168	3							0		0	0	71	0	0	0	0	0.0183515	10.3463	0.0483652	0	0	0
11006	3.2	0	5						0	0		1	0	72	0	0	6.61865	0.0605393	0.0314512	5.86865	0.0554543	1	1	0
11006	3.2	0	4							0		1	0	77	0	1	7.61865	0.0610476	0.0290811	7.11865	0.0566891	1	1	14
11006	3.2	0	3							0		1	0	72	1	0	13.8687	0.0387028	0.0236904	8.86865	0.0529683	2	13	0
11006	3.2	168	5							0		0	0	76	0	1	0	0	0.0200379	6.56997	0.0457184	0	0	4
11006	3.2	168	4							0		0	0	76	0	0	0	0	0.0203973	8.06997	0.0488808	0	0	0
11006	3.2	168	3							0		0	0	80	0	0	0	0	0.0164881	9.81997	0.04086	0	0	0
11006	3.3	0	5						0	0		1	0	76	0	1	6.58947	0.0589503	0.0285829	6.08947	0.0574369	1	1	14
11006	3.3	0	4							0		1	0	76	0	1	7.58947	0.0595902	0.0262891	6.83947	0.0529542	1	1	14
11006	3.3	0	3							0		1	0	71	1	1	13.0895	0.0532805	0.0199809	8.08947	0.0546464	2	13	134
11006	3.3	168	5							0		0	0	81	0	1	0	0	0.0182221	7.32684	0.0461042	0	0	4
11006	3.3	168	4							0		0	0	74	0	1	0	0	0.0204488	8.82684	0.0454622	0	0	4
11006	3.3	168	3							0		0	0	76	0	0	0	0	0.0161227	10.0768	0.0432657	0	0	0
11009	4.1	0	5		1				6	1		1	0	84	0	1	6.33127	0.0481892	0.0226854	5.83127	0.0468705	1	1	14
11009	4.1	0	4				1			0		0	0	73	0	0	0	0	0.00988882	8.58127	0.0379154	0	0	0
11009	4.1	0	3				1			0		0	0	72	0	1	0	0	0.0178099	8.58127	0.0419835	0	0	4
11009	4.1	168	5				1			0		0	0	76	0	1	0	0	0.0163325	7.33131	0.040997	0	0	4
11009	4.1	168	4				1			0		0	0	66	0	1	0	0	0.0162957	9.83131	0.0434458	0	0	4
11009	4.1	168	3				1			0		0	0	81	0	1	0	0	0.0105636	12.0813	0.0375283	0	0	4
11009	4.2	0	5						0	0		0	0	77	0	0	0	0	0.0197715	5.82417	0.0422886	0	0	0
11009	4.2	0	4							0		0	0	68	0	0	0	0	0.0177557	7.32417	0.043123	0	0	0
11009	4.2	0	3							0		0	0	65	0	1	0	0	0.0200497	8.57417	0.0492235	0	0	4
11009	4.2	168	5							0		0	0	47	0	1	0	0	0.0213688	8.32378	0.0599678	0	0	4
11009	4.2	168	4							0		0	0	50	0	1	0	0	0.0167045	11.0738	0.0581954	0	0	4
11009	4.2	168	3							0		0	0	48	0	1	0	0	0.0203684	13.3238	0.0593235	0	0	4
11009	4.3	0	3			1			6	1		0	0	75	0	0	0	0	0.0185748	8.34628	0.0440484	0	0	0
11009	4.3	168	3			1				0		0	0	59	0	0	0	0	0.0138652	13.5813	0.0480778	0	0	0
11009	4.3	0	4	1						0
11009	4.3	0	5	1						0
11009	4.3	168	4	1						0
11009	4.3	168	5	1						0
11015	4.1	0	5						0	0		0	0	87	0	0	0	0	0.0192581	6.83127	0.0530037	0	0	0
11015	4.1	0	4							0		0	0	83	0	0	0	0	0.0182677	7.83127	0.0479028	0	0	0
11015	4.1	0	3							0		0	0	78	0	0	0	0	0.0149563	9.33127	0.0445704	0	0	0
11015	4.1	168	5							0		0	0	87	0	0	0	0	0.0175757	7.08131	0.0408332	0	0	0
11015	4.1	168	4							0		0	0	82	0	0	0	0	0.0176878	8.58131	0.0414917	0	0	0
11015	4.1	168	3							0		0	0	86	0	0	0	0	0.0131075	10.3313	0.0367953	0	0	0
11015	4.3	0	5						0	0		0	1	90	0	0	0	0	0.0196571	7.34628	0.0482876	1	2	0
11015	4.3	0	4							0		0	0	82	0	0	0	0	0.0160776	8.09628	0.047039	0	0	0
11015	4.3	0	3							0		0	0	85	0	0	0	0	0.0124695	9.59628	0.0379172	0	0	0
11015	4.3	168	5							0		0	0	70	0	0	0	0	0.0157949	7.58129	0.0445201	0	0	0
11015	4.3	168	4							0		0	0	60	0	1	0	0	0.0201846	9.83129	0.0560494	0	0	4
11015	4.3	168	3							0		0	0	58	0	0	0	0	0.0145656	13.0813	0.0454274	0	0	0
11015	4.2	0	4				1		6	1		0	0	85	0	0	0	0	0.0211501	8.07417	0.0489055	0	0	0
11015	4.2	0	3				1			0		0	1	90	0	0	0	0	0.015011	9.32417	0.044853	1	2	0
11015	4.2	168	4				1			0		0	0	58	0	0	0	0	0.0209003	9.57378	0.0538772	0	0	0
11015	4.2	168	3				1			0		0	0	49	0	1	0	0	0.0180386	10.8238	0.0552125	0	0	4
11015	4.2	0	5	1						0
11015	4.2	168	5	1						0
11010	4.1	0	5						1	0		0	0	76	0	0	0	0	0.0217549	6.33127	0.0515119	0	0	0
11010	4.1	0	4							0		1	1	90	0	0	8.08127	0.0581945	0.0209337	7.33127	0.0525976	2	12	0
11010	4.1	0	3							0		0	0	65	0	1	0	0	0.0192077	8.58127	0.053126	0	0	4
11010	4.1	168	5							0		0	0	81	0	1	0	0	0.0198076	7.58131	0.0497212	0	0	4
11010	4.1	168	4							0		0	0	73	0	1	0	0	0.0174318	8.33131	0.0461825	0	0	4
11010	4.1	168	3		1					0		0	0	87	0	0	0	0	0.00880297	11.0813	0.0386608	0	0	0
11010	4.2	0	5						1	0		0	0	61	0	0	0	0	0.0256604	6.32417	0.061379	0	0	0
11010	4.2	0	4							0		0	0	67	0	0	0	0	0.0246847	8.07417	0.0611393	0	0	0
11010	4.2	0	3							0		0	0	68	0	0	0	0	0.0217047	9.07417	0.0563962	0	0	0
11010	4.2	168	5							0		0	0	41	0	1	0	0	0.0246914	7.07378	0.0619158	0	0	4
11010	4.2	168	4							0		0	0	67	0	1	0	0	0.0163206	9.57378	0.0594119	0	0	4
11010	4.2	168	3		1					0		0	0	65	0	1	0	0	0.0111855	11.0738	0.0457994	0	0	4
11010	4.3	0	5				1		6	1		0	0	81	1	1	6.84628	0.0596583	0.0229272	6.84628	0.0596583	1	3	34
11010	4.3	0	3				1			0		0	0	71	1	1	9.84628	0.0604907	0.0193013	8.84628	0.0540491	1	3	34
11010	4.3	168	5				1			0		0	0	47	0	1	0	0	0.0206913	8.83129	0.0640897	0	0	4
11010	4.3	168	3				1			0		0	0	61	0	0	0	0	0.0148021	12.0813	0.0510943	0	0	0
11010	4.3	0	4	1						0
11010	4.3	168	4	1						0
11016	4.1	0	5		1				6	1		0	0	84	1	0	8.33127	0.0850426	0.0340333	6.58127	0.0780291	1	3	0
11016	4.1	0	4				1			0		1	0	74	0	1	8.58127	0.060678	0.0216063	7.58127	0.058493	1	1	14
11016	4.1	0	3				1			0		0	0	68	0	1	8.83127	0.0503677	0.0208332	8.08127	0.0479416	0	0	4
11016	4.1	168	5				1			0		0	0	54	0	0	0	0	0.0247389	7.08131	0.0527127	0	0	0
11016	4.1	168	4				1			0		0	0	40	0	0	0	0	0.0204743	9.08131	0.0536642	0	0	0
11016	4.1	168	3				1			0		0	0	67	0	1	0	0	0.0129068	10.3313	0.041417	0	0	4
11016	4.2	0	5						0	0		0	0	73	1	0	8.82417	0.0783615	0.0241171	6.57417	0.0637188	1	3	0
11016	4.2	0	4							0		0	0	63	1	0	10.5742	0.0598054	0.0216645	8.07417	0.0551191	1	3	0
11016	4.2	0	3							0		0	0	65	1	1	11.8242	0.0467107	0.0186792	9.32417	0.0562844	1	3	34
11016	4.2	168	5							0		1	0	68	0	0	7.82378	0.04985	0.0160098	7.82378	0.04985	1	1	0
11016	4.2	168	4							0		0	0	63	0	0	0	0	0.0122338	9.57378	0.0481682	0	0	0
11016	4.2	168	3							0		0	0	52	0	1	0	0	0.0160215	10.5738	0.0486682	0	0	4
11016	4.3	0	5		1				6	1		1	0	75	1	1	8.84628	0.0618839	0.0276367	6.59628	0.0676732	2	13	134
11016	4.3	0	4				1			0		0	0	62	1	1	10.5963	0.0509999	0.0177531	8.34628	0.0591707	1	3	34
11016	4.3	0	3				1			0		1	0	68	1	0	12.5963	0.0395824	0.021287	8.84628	0.0526453	2	13	0
11016	4.3	168	5				1			0		0	0	54	0	1	0	0	0.0167612	7.33129	0.0522794	0	0	4
11016	4.3	168	4				1			0		0	0	45	0	1	0	0	0.0174692	9.58129	0.0596096	0	0	4
11016	4.3	168	3		1					0		0	0	60	0	1	0	0	0.0107343	12.0813	0.044253	0	0	4
11012	4.1	0	5						1	0		0	0	53	0	1	0	0	0.0241575	7.08127	0.0703589	0	0	4
11012	4.1	0	4							0		0	0	76	0	0	0	0	0.0277946	7.58127	0.0586484	0	0	0
11012	4.1	0	3							0		0	0	79	0	0	0	0	0.0199603	8.83127	0.0499386	0	0	0
11012	4.1	168	5							0		0	0	85	0	0	0	0	0.0173238	6.83131	0.0403772	0	0	0
11012	4.1	168	4							0		0	0	73	0	0	0	0	0.0165508	9.33131	0.0487378	0	0	0
11012	4.1	168	3		1					0		0	0	80	0	0	0	0	0.0104142	10.5813	0.0323397	0	0	0
11012	4.2	0	5		1				6	1		0	0	68	0	0	0	0	0.0327949	6.07417	0.0612804	0	0	0
11012	4.2	0	4				1			0		0	0	83	0	0	0	0	0.0284265	7.57417	0.0540684	0	0	0
11012	4.2	0	3				1			0		0	0	80	0	0	0	0	0.0156094	9.32417	0.0501764	0	0	0
11012	4.2	168	5				1			0		0	0	45	0	0	0	0	0.0286783	7.32378	0.054755	0	0	0
11012	4.2	168	4				1			0		0	0	60	0	0	0	0	0.0223064	9.57378	0.0560029	0	0	0
11012	4.2	168	3				1			0		0	0	55	0	1	0	0	0.0148639	10.8238	0.048049	0	0	4
11012	4.3	0	5				1		6	1		0	0	82	0	0	0	0	0.0197124	5.84628	0.0462062	0	0	0
11012	4.3	0	4		1					0		0	0	79	0	0	0	0	0.0297981	7.34628	0.0559902	0	0	0
11012	4.3	0	3				1			0		0	0	85	0	0	0	0	0.0186286	9.09628	0.049797	0	0	0
11012	4.3	168	5				1			0		0	0	60	0	1	0	0	0.0175667	8.58129	0.0492041	0	0	4
11012	4.3	168	4				1			0		0	0	80	0	1	0	0	0.0119962	15.0813	0.0445232	0	0	4
11012	4.3	168	3				1			0		0	0	72	0	1	0	0	0.0105707	13.0813	0.0378243	0	0	4
11017	4.1	0	5						0	0		0	0	73	0	0	0	0	0.0221966	7.33127	0.0605435	0	0	0
11017	4.1	0	4							0		0	0	67	0	0	0	0	0.0225648	8.33127	0.0582908	0	0	0
11017	4.1	0	3							0		0	0	70	0	0	0	0	0.0207915	8.83127	0.0469114	0	0	0
11017	4.1	168	5							0		0	0	69	0	1	0	0	0.0202285	7.58131	0.0502775	0	0	4
11017	4.1	168	4							0		0	0	80	0	0	0	0	0.0156595	9.33131	0.046569	0	0	0
11017	4.1	168	3							0		0	0	84	0	0	0	0	0.013829	11.0813	0.0453501	0	0	0
11017	4.2	0	5						0	0		0	0	69	0	1	0	0	0.0264653	6.82417	0.0744579	0	0	4
11017	4.2	0	4							0		0	0	79	0	1	0	0	0.0220612	8.07417	0.0597052	0	0	4
11017	4.2	0	3							0		0	0	74	0	0	0	0	0.0196257	10.0742	0.0532833	0	0	0
11017	4.2	168	5							0		0	0	44	0	0	0	0	0.0236138	7.57378	0.0536864	0	0	0
11017	4.2	168	4							0		0	0	52	0	1	0	0	0.0183322	9.32378	0.0520356	0	0	4
11017	4.2	168	3							0		0	0	37	0	1	0	0	0.0218341	10.0738	0.0564642	0	0	4
11017	4.3	0	5						1	0		0	0	81	0	0	0	0	0.0203148	7.09628	0.0516606	0	0	0
11017	4.3	0	4							0		0	0	77	0	0	0	0	0.0207059	7.34628	0.0493347	0	0	0
11017	4.3	0	3							0		0	0	72	0	0	0	0	0.0182766	8.59628	0.047368	0	0	0
11017	4.3	168	5							0		0	0	56	0	1	0	0	0.0262255	8.08129	0.0692444	0	0	4
11017	4.3	168	4							0		0	0	44	0	1	0	0	0.0237301	9.58129	0.0679327	0	0	4
11017	4.3	168	3		1					0		0	0	54	0	0	0	0	0.0129748	10.8313	0.0420889	0	0	0
11014	4.1	0	5		1				6	1		0	0	85	0	0	0	0	0.0157552	6.33127	0.0416801	0	0	0
11014	4.1	0	4				1			0		0	1	92	0	1	0	0	0.0114965	9.08127	0.0413947	1	2	24
11014	4.1	0	3				1			0		0	1	94	0	0	0	0	0.00891792	10.3313	0.0377893	1	2	0
11014	4.1	168	5				1			0		0	1	93	0	1	0	0	0.0115484	8.83131	0.0372034	1	2	24
11014	4.1	168	4				1			0		0	0	86	0	1	0	0	0.0121306	15.0813	0.0436763	0	0	4
11014	4.1	168	3				1			0		0	0	86	0	1	0	0	0.00936431	19.5813	0.0407277	0	0	4
11014	4.2	0	5						0	0		1	1	97	1	0	8.57417	0.0350208	0.0109206	6.57417	0.0342556	3	123	0
11014	4.2	0	4							0		0	1	97	0	1	0	0	0.00864226	10.0742	0.0375328	1	2	24
11014	4.2	0	3							0		0	1	90	0	1	0	0	0.00881861	15.0742	0.0376283	1	2	24
11014	4.2	168	5							0		0	0	61	0	1	0	0	0.0106871	9.82378	0.0479069	0	0	4
11014	4.2	168	4							0		0	0	73	0	1	0	0	0.00742244	19.5738	0.0377341	0	0	4
11014	4.2	168	3							0		0	0	68	0	1	0	0	0.00774858	23.5738	0.0395996	0	0	4
11014	4.3	0	5						0	0		0	0	88	1	0	9.09628	0.0451483	0.0119944	7.84628	0.0428743	1	3	0
11014	4.3	0	4							0		0	0	82	0	1	0	0	0.00764627	12.0963	0.0370078	0	0	4
11014	4.3	0	3							0		0	0	80	0	1	0	0	0.00860031	16.5963	0.0419163	0	0	4
11014	4.3	168	5							0		0	0	71	0	1	0	0	0.0106911	10.3313	0.0413875	0	0	4
11014	4.3	168	4							0		0	0	79	0	0	0	0	0.00779284	17.0813	0.044654	0	0	0
11014	4.3	168	3							0		0	0	44	0	1	0	0	0.0106222	20.5813	0.0367476	0	0	4
11021	4.1	0	5		1				6	1		0	0	65	0	1	0	0	0.0336078	6.58127	0.0712715	0	0	4
11021	4.1	0	4				1			0		0	0	56	0	0	0	0	0.0230364	8.33127	0.0591188	0	0	0
11021	4.1	0	3				1			0		0	0	66	0	1	0	0	0.0270642	8.08127	0.0493746	0	0	4
11021	4.1	168	5				1			0		0	0	65	0	1	0	0	0.0241028	6.58131	0.0446434	0	0	4
11021	4.1	168	4				1			0		0	0	64	0	1	0	0	0.0195153	8.33131	0.046157	0	0	4
11021	4.1	168	3				1			0		0	0	68	0	0	0	0	0.0175904	10.0813	0.0456963	0	0	0
11021	4.2	0	5						0	0		0	0	78	0	1	0	0	0.0302336	6.07417	0.0658137	0	0	4
11021	4.2	0	4							0		0	0	74	0	1	0	0	0.0267837	7.82417	0.0684894	0	0	4
11021	4.2	0	3							0		0	0	68	0	1	0	0	0.0229761	8.82417	0.053913	0	0	4
11021	4.2	168	5							0		0	0	53	0	0	0	0	0.0245438	6.82378	0.0519517	0	0	0
11021	4.2	168	4							0		0	0	43	0	1	0	0	0.0217184	8.82378	0.0566317	0	0	4
11021	4.2	168	3							0		0	0	49	0	1	0	0	0.0232298	9.57378	0.0552632	0	0	4
11021	4.3	0	5						0	0		0	0	70	0	0	0	0	0.0233637	6.84628	0.0557649	0	0	0
11021	4.3	0	4							0		0	0	74	0	0	0	0	0.0248802	7.59628	0.0575116	0	0	0
11021	4.3	0	3							0		0	0	70	0	0	0	0	0.0247613	8.59628	0.0559708	0	0	0
11021	4.3	168	5							0		0	0	66	0	1	0	0	0.0165842	6.83129	0.0576977	0	0	4
11021	4.3	168	4							0		0	0	42	0	1	0	0	0.0247168	8.58129	0.0602235	0	0	4
11021	4.3	168	3							0		0	0	51	0	1	0	0	0.0237962	10.5813	0.0564079	0	0	4
11023	5.1	0	5			1			6	1		0	0	89	0	0	0	0	0.00552087	7.84253	0.0244156	0	0	0
11023	5.1	0	4		1					0		0	1	96	0	0	0	0	0.00812831	10.5925	0.0209089	1	2	0
11023	5.1	0	3		1					0		0	1	96	1	0	13.5925	0.0229086	0.00742589	10.5925	0.0188248	2	23	0
11023	5.1	168	5			1				0		0	0	89	0	0	0	0	0.00509723	7.8388	0.0191237	0	0	0
11023	5.1	168	4			1				0		0	1	90	0	0	0	0	0.00370723	14.3388	0.0259106	1	2	0
11023	5.1	168	3			1				0		0	0	87	0	0	0	0	0.0040638	15.3388	0.0279267	0	0	0
11023	5.2	0	5				1		6	1		0	0	86	0	0	0	0	0.0061433	8.33918	0.0340062	0	0	0
11023	5.2	0	4		1					0		0	0	86	0	0	0	0	0.00920061	10.3392	0.0358516	0	0	0
11023	5.2	0	3				1			0		0	0	80	0	1	0	0	0.0067157	12.3392	0.0356504	0	0	4
11023	5.2	168	5				1			0		0	0	85	0	0	0	0	0.00623992	9.33124	0.0320425	0	0	0
11023	5.2	168	4				1			0		0	0	83	0	0	0	0	0.0054501	11.8312	0.0335171	0	0	0
11023	5.2	168	3				1			0		0	0	85	0	1	0	0	0.00389458	13.8312	0.0304657	0	0	4
11023	5.3	0	5						1	0		0	0	80	0	0	0	0	0.00944861	7.83879	0.0392058	0	0	0
11023	5.3	0	4							0		0	0	79	0	0	0	0	0.0100325	10.3388	0.0386782	0	0	0
11023	5.3	0	3							0		0	0	78	0	1	0	0	0.00854457	11.8388	0.0394429	0	0	4
11023	5.3	168	5							0		0	0	79	0	0	0	0	0.00981506	8.84316	0.0325614	0	0	0
11023	5.3	168	4							0		0	0	80	0	0	0	0	0.0104504	10.3432	0.0419081	0	0	0
11023	5.3	168	3		1					0		0	0	86	0	0	0	0	0.00454579	13.8432	0.0349835	0	0	0
11032	5.1	0	5						0	0		0	0	74	0	0	0	0	0.0207646	6.34253	0.0502238	0	0	0
11032	5.1	0	4							0		0	0	72	0	1	0	0	0.0207266	6.84253	0.0460899	0	0	4
11032	5.1	0	3							0		0	0	64	0	1	0	0	0.0229375	8.09253	0.0517432	0	0	4
11032	5.1	168	5							0		0	0	85	0	0	0	0	0.0206938	6.3388	0.0455263	0	0	0
11032	5.1	168	4							0		0	0	74	0	0	0	0	0.0218952	7.3388	0.0474519	0	0	0
11032	5.1	168	3							0		0	0	77	0	0	0	0	0.019531	8.8388	0.0495446	0	0	0
11032	5.2	0	5						0	0		0	0	77	0	1	0	0	0.0282312	6.08918	0.0606334	0	0	4
11032	5.2	0	4							0		0	0	72	0	1	0	0	0.0275987	6.33918	0.050131	0	0	4
11032	5.2	0	3							0		0	0	74	0	1	0	0	0.0243404	8.08918	0.0550307	0	0	4
11032	5.2	168	5							0		0	0	83	0	1	0	0	0.0212113	6.08124	0.0503253	0	0	4
11032	5.2	168	4							0		0	0	77	0	1	0	0	0.0240889	7.58124	0.0542982	0	0	4
11032	5.2	168	3							0		0	0	74	0	0	0	0	0.0227225	8.83124	0.0567529	0	0	0
11032	5.3	0	5						0	0		0	0	50	0	1	0	0	0.0286992	6.33879	0.0669126	0	0	4
11032	5.3	0	4							0		0	0	58	0	1	0	0	0.0257932	7.33879	0.0647676	0	0	4
11032	5.3	0	3							0		0	0	57	0	1	0	0	0.0229088	9.08879	0.0574058	0	0	4
11032	5.3	168	5							0		0	0	85	0	0	0	0	0.0209983	6.34316	0.0486222	0	0	0
11032	5.3	168	4							0		0	0	73	0	0	0	0	0.0238266	8.09316	0.0556006	0	0	0
11032	5.3	168	3							0		0	0	82	0	1	0	0	0.0152523	9.59316	0.0538673	0	0	4
11027	5.1	0	5						0	0		0	0	68	0	1	0	0	0.0210692	6.09253	0.0521122	0	0	4
11027	5.1	0	4							0		0	0	70	0	1	0	0	0.0258532	6.84253	0.0588583	0	0	4
11027	5.1	0	3							0		0	0	55	0	1	0	0	0.0199022	8.34253	0.0602319	0	0	4
11027	5.1	168	5							0		0	0	55	0	1	0	0	0.0213917	6.5888	0.0521477	0	0	4
11027	5.1	168	4							0		0	0	77	0	0	0	0	0.0189794	8.8388	0.0506318	0	0	0
11027	5.1	168	3							0		0	0	76	0	0	0	0	0.0176462	10.3388	0.0469039	0	0	0
11027	5.2	0	5						0	0		0	0	63	0	1	0	0	0.0243329	5.58918	0.0534036	0	0	4
11027	5.2	0	4							0		0	0	79	0	1	0	0	0.0230021	6.33918	0.0487482	0	0	4
11027	5.2	0	3							0		0	0	62	0	1	0	0	0.0191266	8.33918	0.0527841	0	0	4
11027	5.2	168	5							0		0	0	72	0	1	0	0	0.0167045	6.33124	0.0471825	0	0	4
11027	5.2	168	4							0		1	0	71	0	1	8.83124	0.0501425	0.0153543	7.83124	0.0464517	1	1	14
11027	5.2	168	3							0		0	0	73	0	1	0	0	0.0153245	9.83124	0.047311	0	0	4
11027	5.3	0	5						1	0		0	0	64	0	0	0	0	0.0329627	6.08879	0.070222	0	0	0
11027	5.3	0	4							0		0	0	47	0	0	0	0	0.0361195	7.58879	0.0674764	0	0	0
11027	5.3	0	3							0		0	0	58	0	0	0	0	0.0283032	8.58879	0.0694215	0	0	0
11027	5.3	168	5							0		0	0	65	0	1	0	0	0.0226568	6.34316	0.0494364	0	0	4
11027	5.3	168	4		1					0		0	0	84	0	0	0	0	0.0121924	9.09316	0.0447283	0	0	0
11027	5.3	168	3							0		0	0	53	0	1	0	0	0.0206199	9.34316	0.0606751	0	0	4
11040	5.1	0	5						0	0		1	0	74	1	1	11.3425	0.0543945	0.0303531	5.84253	0.0615551	2	13	134
11040	5.1	0	4							0		1	0	73	0	0	7.59253	0.0546948	0.0245609	7.09253	0.0521631	1	1	0
11040	5.1	0	3							0		1	0	68	1	1	13.3425	0.033545	0.0204654	8.59253	0.0597031	2	13	134
11040	5.1	168	5							0		0	0	60	0	1	0	0	0.0266573	7.0888	0.0579158	0	0	4
11040	5.1	168	4							0		0	0	74	0	0	0	0	0.0198425	7.8388	0.0437474	0	0	0
11040	5.1	168	3							0		0	0	55	0	1	0	0	0.0202786	9.5888	0.052807	0	0	4
11040	5.2	0	5						1	0		1	0	66	0	1	6.08918	0.065726	0.0262366	6.08918	0.065726	1	1	14
11040	5.2	0	4							0		1	0	69	0	1	7.33918	0.0536173	0.0220573	7.33918	0.0536173	1	1	14
11040	5.2	0	3							0		1	0	73	0	0	7.83918	0.0493343	0.0222868	7.83918	0.0493343	1	1	0
11040	5.2	168	5							0		1	0	66	0	1	6.58124	0.0549159	0.0241523	5.83124	0.0497634	1	1	14
11040	5.2	168	4		1					0		1	0	80	0	1	8.08124	0.0480792	0.013378	8.08124	0.0480792	1	1	14
11040	5.2	168	3							0		0	0	67	0	0	0	0	0.0252204	8.58124	0.0493447	0	0	0
11040	5.3	0	5		1				6	1		1	0	69	0	1	6.58879	0.0867966	0.0371533	6.08879	0.0811754	1	1	14
11040	5.3	0	4				1			0		1	0	53	0	1	7.83879	0.0702678	0.0272025	7.33879	0.0684769	1	1	14
11040	5.3	0	3				1			0		1	0	55	0	1	8.83879	0.072171	0.0297294	8.83879	0.072171	1	1	14
11040	5.3	168	5				1			0		1	0	75	1	1	12.8432	0.0373291	0.0254569	6.59316	0.0493957	2	13	134
11040	5.3	168	4				1			0		0	0	78	0	1	0	0	0.0236235	7.59316	0.0496312	0	0	4
11040	5.3	168	3				1			0		0	0	73	0	1	0	0	0.0166152	9.59316	0.0514554	0	0	4
11028	5.1	0	5					1	6	1		0	0	84	0	0	0	0	0.0138941	7.59253	0.0510325	0	0	0
11028	5.1	0	4					1		0		0	0	79	0	1	0	0	0.0112298	9.59253	0.0505332	0	0	4
11028	5.1	0	3					1		0		0	0	86	0	1	0	0	0.0106798	9.59253	0.0412621	0	0	4
11028	5.1	168	5					1		0		0	0	74	0	1	0	0	0.0111477	9.5888	0.0494742	0	0	4
11028	5.1	168	4					1		0		0	0	76	0	0	0	0	0.00834743	11.3388	0.0436542	0	0	0
11028	5.1	168	3					1		0		0	0	86	0	1	0	0	0.00746767	13.5888	0.0397053	0	0	4
11028	5.2	0	5						0	0		0	0	69	1	1	7.58918	0.0570507	0.014876	6.83918	0.0519102	1	3	34
11028	5.2	0	4							0		0	0	73	0	1	0	0	0.01387	8.83918	0.0587534	0	0	4
11028	5.2	0	3							0		0	0	64	0	1	0	0	0.0129146	10.3392	0.0532052	0	0	4
11028	5.2	168	5							0		0	0	76	0	1	0	0	0.0128615	8.58124	0.0493668	0	0	4
11028	5.2	168	4							0		0	0	74	0	0	0	0	0.011636	9.58124	0.0447701	0	0	0
11028	5.2	168	3							0		0	0	78	0	1	0	0	0.0103803	11.8312	0.0487739	0	0	4
11028	5.3	0	5						0	0		0	0	49	0	1	0	0	0.0183061	6.83879	0.06129	0	0	4
11028	5.3	0	4							0		0	0	44	0	1	0	0	0.0175378	8.83879	0.0665381	0	0	4
11028	5.3	0	3							0		0	0	52	0	1	0	0	0.0167264	10.3388	0.067221	0	0	4
11028	5.3	168	5							0		0	0	75	0	1	0	0	0.0122849	8.09316	0.0477319	0	0	4
11028	5.3	168	4							0		0	0	69	0	1	0	0	0.0118748	10.5932	0.0484773	0	0	4
11028	5.3	168	3							0		0	0	69	0	0	0	0	0.0168671	11.5932	0.0574084	0	0	0
11044	5.1	0	5		1				6	1		0	0	68	0	1	0	0	0.0222142	5.84253	0.0492128	0	0	4
11044	5.1	0	4		1					0		0	0	72	0	1	0	0	0.0201737	7.84253	0.0533274	0	0	4
11044	5.1	0	3			1				0		0	0	76	0	0	0	0	0.0152937	8.84253	0.0446048	0	0	0
11044	5.1	168	5			1				0		0	0	66	0	1	0	0	0.0115393	8.3388	0.0441188	0	0	4
11044	5.1	168	4			1				0		0	0	76	0	0	0	0	0.0140383	9.5888	0.0464142	0	0	0
11044	5.1	168	3			1				0		0	0	74	0	0	0	0	0.0107356	12.5888	0.0430104	0	0	0
11044	5.2	0	5						0	0		0	0	65	0	1	0	0	0.0245987	6.08918	0.0588923	0	0	4
11044	5.2	0	4							0		0	0	79	0	1	0	0	0.0154556	7.58918	0.0511013	0	0	4
11044	5.2	0	3							0		0	0	76	0	1	0	0	0.0138841	8.33918	0.0429677	0	0	4
11044	5.2	168	5							0		0	0	73	0	1	0	0	0.0206554	7.58124	0.0513442	0	0	4
11044	5.2	168	4							0		0	0	74	0	1	0	0	0.0169478	9.33124	0.0529292	0	0	4
11044	5.2	168	3							0		0	0	62	0	0	0	0	0.0178819	10.8312	0.0516975	0	0	0
11044	5.3	0	5						1	0		0	0	46	0	1	0	0	0.0279332	6.58879	0.0627578	0	0	4
11044	5.3	0	4							0		0	0	50	0	1	0	0	0.0279352	7.58879	0.065958	0	0	4
11044	5.3	0	3							0		0	0	45	0	1	0	0	0.0294237	9.08879	0.0616403	0	0	4
11044	5.3	168	5		1					0		0	0	68	0	1	0	0	0.0104168	8.59316	0.0452607	0	0	4
11044	5.3	168	4							0		0	0	63	0	1	0	0	0.0217647	10.3432	0.0586999	0	0	4
11044	5.3	168	3							0		0	0	59	0	0	0	0	0.0173879	10.8432	0.0439101	0	0	0
11030	5.1	0	5					1	6	1		0	0	86	0	0	0	0	0.0148649	6.34253	0.0497618	0	0	0
11030	5.1	0	4					1		0		0	0	87	0	1	0	0	0.0145434	7.84253	0.0543751	0	0	4
11030	5.1	0	3					1		0		0	1	91	0	1	0	0	0.0112361	7.34253	0.0304859	1	2	24
11030	5.1	168	5					1		0		0	0	85	0	0	0	0	0.0108519	8.0888	0.0496826	0	0	0
11030	5.1	168	4					1		0		0	0	85	0	0	0	0	0.0116873	9.0888	0.0436514	0	0	0
11030	5.1	168	3					1		0		0	0	85	0	0	0	0	0.0105301	10.8388	0.0450368	0	0	0
11030	5.2	0	5						1	0		0	0	85	0	1	0	0	0.0191718	6.58918	0.0562976	0	0	4
11030	5.2	0	4							0		0	0	74	0	0	0	0	0.0155885	8.08918	0.0542935	0	0	0
11030	5.2	0	3							0		0	0	77	0	1	0	0	0.0121023	9.33918	0.0537652	0	0	4
11030	5.2	168	5							0		0	1	94	0	1	0	0	0.0154394	7.83124	0.0502067	1	2	24
11030	5.2	168	4							0		0	0	81	0	1	0	0	0.015307	8.83124	0.0499222	0	0	4
11030	5.2	168	3		1					0		0	0	88	0	1	0	0	0.00856641	8.83124	0.031762	0	0	4
11030	5.3	0	5						0	0		0	0	53	0	1	0	0	0.0233321	6.08879	0.0639102	0	0	4
11030	5.3	0	4							0		0	0	44	0	1	0	0	0.0236846	8.08879	0.0698142	0	0	4
11030	5.3	0	3							0		0	0	60	0	1	0	0	0.0193083	8.58879	0.0578215	0	0	4
11030	5.3	168	5							0		0	0	64	0	0	0	0	0.0164027	7.34316	0.0450531	0	0	0
11030	5.3	168	4							0		0	0	83	0	0	0	0	0.0199796	8.84316	0.046827	0	0	0
11030	5.3	168	3							0		0	0	84	0	0	0	0	0.0124906	9.84316	0.0493535	0	0	0
11045	5.1	0	5						0	0		0	0	37	0	1	0	0	0.0260183	5.84253	0.0480875	0	0	4
11045	5.1	0	4							0		0	0	50	0	1	0	0	0.0234505	7.09253	0.0506067	0	0	4
11045	5.1	0	3							0		0	0	58	0	1	0	0	0.0181708	8.59253	0.0433807	0	0	4
11045	5.1	168	5							0		0	0	51	0	1	0	0	0.0182556	7.3388	0.0499053	0	0	4
11045	5.1	168	4							0		0	0	61	0	1	0	0	0.0179951	8.8388	0.0482169	0	0	4
11045	5.1	168	3							0		0	0	79	0	0	0	0	0.01637	11.0888	0.0433913	0	0	0
11045	5.2	0	5						0	0		0	0	56	0	0	0	0	0.0223401	6.08918	0.0549808	0	0	0
11045	5.2	0	4							0		0	0	62	0	1	0	0	0.0187301	7.83918	0.0535621	0	0	4
11045	5.2	0	3							0		0	0	51	0	0	0	0	0.0171112	8.83918	0.0469575	0	0	0
11045	5.2	168	5							0		0	0	39	0	1	0	0	0.020912	6.83124	0.0502277	0	0	4
11045	5.2	168	4							0		0	0	60	0	1	0	0	0.0193877	8.08124	0.0443465	0	0	4
11045	5.2	168	3							0		0	0	54	0	1	0	0	0.0213521	9.83124	0.0529102	0	0	4
11045	5.3	0	5						0	0		0	0	57	0	1	0	0	0.0204159	7.08879	0.0603436	0	0	4
11045	5.3	0	4							0		0	0	59	0	1	0	0	0.0202889	8.33879	0.0628941	0	0	4
11045	5.3	0	3							0		0	0	38	0	0	0	0	0.0224088	9.08879	0.0522019	0	0	0
11045	5.3	168	5							0		0	0	67	0	0	0	0	0.0152291	7.34316	0.04276	0	0	0
11045	5.3	168	4							0		0	0	74	0	0	0	0	0.017694	8.34316	0.0446275	0	0	0
11045	5.3	168	3							0		0	0	66	0	0	0	0	0.0163416	10.5932	0.0461979	0	0	0
11046	6.1	0	5						0	0		0	0	79	0	0	0	0	0.0234317	6.07382	0.0534314	0	0	0
11046	6.1	0	4							0		0	0	68	0	0	0	0	0.0253644	7.07382	0.0557008	0	0	0
11046	6.1	0	3							0		0	0	69	0	1	0	0	0.0216385	8.07382	0.0555684	0	0	4
11046	6.1	168	5							0		0	0	77	0	0	0	0	0.0240928	5.82374	0.0449049	0	0	0
11046	6.1	168	4							0		0	0	73	0	0	0	0	0.0174621	7.82374	0.0485104	0	0	0
11046	6.1	168	3							0		0	0	81	0	1	0	0	0.0170218	8.57374	0.0456436	0	0	4
11046	6.2	0	5						0	0		0	0	76	0	0	0	0	0.023995	6.32757	0.0540435	0	0	0
11046	6.2	0	4							0		0	0	70	0	1	0	0	0.0232146	6.82757	0.0598313	0	0	4
11046	6.2	0	3							0		0	0	72	0	0	0	0	0.0190387	8.82757	0.0559522	0	0	0
11046	6.2	168	5							0		0	0	88	0	0	0	0	0.0191889	5.82383	0.0435556	0	0	0
11046	6.2	168	4							0		0	0	81	0	0	0	0	0.0229531	8.32383	0.0519422	0	0	0
11046	6.2	168	3							0		0	0	86	0	0	0	0	0.014986	9.32383	0.0497201	0	0	0
11046	6.3	0	5						1	0		0	0	79	0	1	0	0	0.020619	6.56997	0.0596336	0	0	4
11046	6.3	0	4							0		0	0	81	0	1	0	0	0.0158259	6.81997	0.0490137	0	0	4
11046	6.3	0	3							0		0	0	81	0	1	0	0	0.014452	8.56997	0.0496496	0	0	4
11046	6.3	168	4							0		0	1	92	0	1	0	0	0.0133426	8.06515	0.0464494	1	2	24
11046	6.3	168	3							0		0	0	83	0	1	0	0	0.0189013	9.81515	0.0503895	0	0	4
11046	6.3	168	5	1						0
11053	6.1	0	5						0	0		0	0	71	0	0	0	0	0.0234699	5.82382	0.0606912	0	0	0
11053	6.1	0	4							0		0	0	69	0	0	0	0	0.0260372	7.07382	0.0578237	0	0	0
11053	6.1	0	3							0		0	0	79	0	1	0	0	0.0230007	8.07382	0.0557823	0	0	4
11053	6.1	168	5							0		0	0	76	0	0	0	0	0.0170319	7.32374	0.053637	0	0	0
11053	6.1	168	4							0		0	0	78	0	0	0	0	0.0206449	7.57374	0.0496429	0	0	0
11053	6.1	168	3							0		0	0	87	0	0	0	0	0.015797	8.57374	0.041482	0	0	0
11053	6.2	0	5		1				6	1		0	0	72	0	1	0	0	0.0251144	6.07757	0.0665291	0	0	4
11053	6.2	0	4				1			0		0	0	75	0	0	0	0	0.0222652	7.57757	0.0629414	0	0	0
11053	6.2	0	3				1			0		0	0	86	0	0	0	0	0.0183884	7.82757	0.045338	0	0	0
11053	6.2	168	5				1			0		1	1	95	0	0	6.82383	0.0433832	0.0156977	6.32383	0.0424092	2	12	0
11053	6.2	168	4				1			0		0	0	89	0	1	0	0	0.0158724	7.32383	0.0447633	0	0	4
11053	6.2	168	3				1			0		0	1	94	0	0	0	0	0.0123893	9.07383	0.0428005	1	2	0
11053	6.3	0	5						0	0		1	1	94	0	0	6.81997	0.0544278	0.0234997	6.31997	0.0540388	2	12	0
11053	6.3	0	4							0		0	0	87	0	0	0	0	0.0199817	6.81997	0.0440864	0	0	0
11053	6.3	0	3							0		0	1	92	0	0	0	0	0.0143221	8.81997	0.0438069	1	2	0
11053	6.3	168	5							0		0	0	86	0	1	0	0	0.0203161	6.81515	0.0467668	0	0	4
11053	6.3	168	4							0		0	1	92	0	0	0	0	0.0132347	7.56515	0.0356723	1	2	0
11053	6.3	168	3							0		0	1	91	0	0	0	0	0.017488	9.31515	0.0460538	1	2	0
11048	6.1	0	5						1	0		0	0	84	0	0	0	0	0.0282839	5.57382	0.0519727	0	0	0
11048	6.1	0	4							0		0	0	81	0	0	0	0	0.0267691	7.57382	0.0519176	0	0	0
11048	6.1	0	3							0		0	0	81	0	0	0	0	0.0194174	8.07382	0.0484165	0	0	0
11048	6.1	168	5							0		0	0	83	0	1	0	0	0.0323134	6.32374	0.0586965	0	0	4
11048	6.1	168	4							0		0	0	72	0	0	0	0	0.0189648	8.07374	0.051019	0	0	0
11048	6.1	168	3		1					0		0	0	83	0	1	0	0	0.0123292	10.3237	0.0452632	0	0	4
11048	6.2	0	5		1				7	0		0	0	86	0	0	0	0	0.0293731	5.57757	0.0517055	0	0	0
11048	6.2	0	4				1			0		0	0	82	0	1	0	0	0.0217693	7.82757	0.0552621	0	0	4
11048	6.2	0	3				1			0		0	0	77	0	1	0	0	0.0172097	9.07757	0.0506663	0	0	4
11048	6.2	168	5				1			0		0	0	87	0	1	0	0	0.0178346	6.57383	0.0431387	0	0	4
11048	6.2	168	4				1			0		0	0	82	0	1	0	0	0.0237122	8.07383	0.0548276	0	0	4
11048	6.2	168	3		1		1			0		0	0	89	0	0	0	0	0.0111545	10.0738	0.0442596	0	0	0
11048	6.3	0	5						1	0		0	0	76	0	0	0	0	0.0243213	6.06997	0.0430928	0	0	0
11048	6.3	0	4							0		0	0	70	0	1	0	0	0.0236373	7.06997	0.0546058	0	0	4
11048	6.3	0	3							0		0	0	75	0	1	0	0	0.019477	8.81997	0.0518119	0	0	4
11048	6.3	168	4							0		0	0	85	0	1	0	0	0.0195063	8.31515	0.0483551	0	0	4
11048	6.3	168	3							0		0	0	89	0	0	0	0	0.013106	9.81515	0.0383133	0	0	0
11048	6.3	168	5	1						0
11057	6.1	0	5		1				6	1		0	0	71	0	1	0	0	0.0272804	6.07382	0.0650696	0	0	4
11057	6.1	0	4		1					0		0	0	83	0	1	0	0	0.024474	7.07382	0.0559041	0	0	4
11057	6.1	0	3			1				0		0	0	80	0	0	0	0	0.0164168	8.32382	0.0449114	0	0	0
11057	6.1	168	5			1				0		0	1	93	0	0	0	0	0.0124108	7.32374	0.0390986	1	2	0
11057	6.1	168	4			1				0		0	0	74	0	0	0	0	0.0150993	8.82374	0.050929	0	0	0
11057	6.1	168	3			1				0		0	1	91	0	0	0	0	0.00932919	10.8237	0.0369899	1	2	0
11057	6.2	0	5		1				6	1		0	0	85	0	1	0	0	0.0197955	6.07757	0.0528823	0	0	4
11057	6.2	0	4		1					0		0	0	78	0	0	0	0	0.0216856	7.32757	0.054696	0	0	0
11057	6.2	0	3			1				0		0	0	76	0	0	0	0	0.0146869	9.57757	0.0497375	0	0	0
11057	6.2	168	5			1				0		0	1	94	0	0	0	0	0.012609	7.57383	0.0388464	1	2	0
11057	6.2	168	4			1				0		0	0	79	0	1	0	0	0.0123832	8.82383	0.0462183	0	0	4
11057	6.2	168	3			1				0		0	1	92	0	0	0	0	0.0082329	10.5738	0.0355879	1	2	0
11057	6.3	0	5						1	0		0	0	86	0	0	0	0	0.0162913	6.31997	0.0493339	0	0	0
11057	6.3	0	4							0		0	0	71	0	1	0	0	0.0173092	8.31997	0.0540127	0	0	4
11057	6.3	0	3							0		0	0	77	0	0	0	0	0.0154262	8.56997	0.04126	0	0	0
11057	6.3	168	5		1					0		0	0	86	0	0	0	0	0.00836062	8.81515	0.0379565	0	0	0
11057	6.3	168	4							0		0	1	92	0	0	0	0	0.0128839	8.06515	0.0354735	1	2	0
11057	6.3	168	3							0		0	0	87	0	1	0	0	0.00929531	9.56515	0.0336454	0	0	4
11050	6.1	0	5						0	0		1	1	95	0	0	9.57382	0.0551905	0.0232367	6.07382	0.0534777	2	12	0
11050	6.1	0	4							0		1	0	81	1	1	12.0738	0.0677725	0.0206182	6.82382	0.0504824	2	13	134
11050	6.1	0	3							0		1	0	79	0	0	8.57382	0.0475505	0.0143424	8.57382	0.0475505	1	1	0
11050	6.1	168	5							0		1	0	85	0	1	7.57374	0.0468434	0.0150344	6.57374	0.0423554	1	1	14
11050	6.1	168	4							0		0	0	82	0	0	0	0	0.014529	7.57374	0.0389921	0	0	0
11050	6.1	168	3							0		0	0	79	0	1	0	0	0.0148951	8.82374	0.0402885	0	0	4
11050	6.2	0	5						0	0		1	0	78	0	1	6.57757	0.0472743	0.0165278	5.57757	0.0418333	1	1	14
11050	6.2	0	4							0		1	0	79	1	1	13.0776	0.055306	0.0157866	7.32757	0.0453494	2	13	134
11050	6.2	0	3							0		1	0	86	0	1	9.57757	0.0445774	0.0113689	9.57757	0.0445774	1	1	14
11050	6.2	168	5							0		1	0	82	1	1	12.3238	0.0437405	0.0144973	6.82383	0.0434282	2	13	134
11050	6.2	168	4							0		0	0	75	1	0	9.82383	0.0594349	0.0189074	8.82383	0.0516975	1	3	0
11050	6.2	168	3							0		0	0	74	1	1	14.8238	0.0617826	0.0129719	10.0738	0.0438479	1	3	34
11050	6.3	0	5		1				6	1		0	0	87	0	1	0	0	0.0201207	6.06997	0.0473361	0	0	4
11050	6.3	0	4		1					0		0	0	78	0	1	0	0	0.0179788	7.81997	0.0520071	0	0	4
11050	6.3	0	3			1				0		0	0	82	0	1	0	0	0.0138597	8.81997	0.0473063	0	0	4
11050	6.3	168	5			1				0		0	1	94	0	1	0	0	0.0122155	7.56515	0.0403429	1	2	24
11050	6.3	168	4			1				0		0	1	90	0	0	0	0	0.0112941	9.56515	0.0427064	1	2	0
11050	6.3	168	3			1				0		0	0	85	0	0	0	0	0.00942064	10.3152	0.0352416	0	0	0
11058	6.1	0	5		1				6	1	11058	0	0	68	0	1	0	0	0.0233525	6.07382	0.0575132	0	0	4
11058	6.1	0	4		1					0		0	0	72	0	1	0	0	0.021804	7.32382	0.0599804	0	0	4
11058	6.1	0	3			1				0		0	0	77	0	1	0	0	0.0158404	8.32382	0.0479177	0	0	4
11058	6.1	168	5			1				0		0	0	82	0	0	0	0	0.0168879	6.57374	0.0429061	0	0	0
11058	6.1	168	4			1				0		0	0	77	0	0	0	0	0.0101616	8.82374	0.0362408	0	0	0
11058	6.1	168	3			1				0		0	0	78	0	1	0	0	0.0124374	9.32374	0.0421166	0	0	4
11058	6.2	0	5		1				6	1		0	0	74	0	0	0	0	0.020093	6.07757	0.0546673	0	0	0
11058	6.2	0	4		1					0		0	0	74	0	1	0	0	0.0176754	7.57757	0.0573798	0	0	4
11058	6.2	0	3			1				0		0	0	81	0	0	0	0	0.013483	8.07757	0.0375456	0	0	0
11058	6.2	168	5			1				0		0	0	73	0	0	0	0	0.0119779	8.07383	0.0385622	0	0	0
11058	6.2	168	4			1				0		0	0	85	0	0	0	0	0.0097343	10.0738	0.0382647	0	0	0
11058	6.2	168	3			1				0		0	0	88	0	0	0	0	0.00803773	10.5738	0.0320903	0	0	0
11058	6.3	0	5		1				6	1		0	0	79	0	1	0	0	0.0191612	6.31997	0.0519922	0	0	4
11058	6.3	0	4				1			0		0	0	81	0	1	0	0	0.01035	9.31997	0.0468284	0	0	4
11058	6.3	0	3				1			0		0	0	77	0	0	0	0	0.0140695	7.31997	0.0334722	0	0	0
11058	6.3	168	5				1			0		0	0	78	0	1	0	0	0.0112465	8.56515	0.0421849	0	0	4
11058	6.3	168	4				1			0		0	0	78	0	1	0	0	0.0112018	8.81515	0.042785	0	0	4
11058	6.3	168	3				1			0		0	0	80	0	1	0	0	0.00967915	9.06515	0.0338329	0	0	4
11051	6.1	0	5		1				6	1		0	0	83	1	1	10.5738	0.0672446	0.023914	6.32382	0.0523076	1	3	34
11051	6.1	0	4		1					0		1	0	89	0	1	9.82382	0.0545773	0.0215084	7.57382	0.0502979	1	1	14
11051	6.1	0	3			1				0		1	0	74	1	1	14.3238	0.0401402	0.0138709	9.32382	0.0471205	2	13	134
11051	6.1	168	5			1				0		1	1	94	0	0	8.57374	0.0398923	0.0156076	8.07374	0.0391555	2	12	0
11051	6.1	168	4			1				0		0	1	96	0	1	0	0	0.0124536	9.82374	0.0445862	1	2	24
11051	6.1	168	3			1				0		0	0	84	0	1	0	0	0.0120717	11.8237	0.0463507	0	0	4
11051	6.2	0	5						1	0		1	0	67	1	0	11.3276	0.0481565	0.0178836	6.07757	0.0463937	2	13	0
11051	6.2	0	4							0		1	0	87	0	1	8.82757	0.0536396	0.017852	8.82757	0.0536396	1	1	14
11051	6.2	0	3							0		0	0	83	0	0	0	0	0.0138883	10.0776	0.0477758	0	0	0
11051	6.2	168	5							0		0	0	83	1	1	13.5738	0.0445991	0.0125347	8.07383	0.0417219	1	3	34
11051	6.2	168	4							0		0	1	93	0	0	0	0	0.0122426	10.0738	0.0412566	1	2	0
11051	6.2	168	3		1					0		0	1	96	0	0	0	0	0.00848408	12.3238	0.0404738	1	2	0
11051	6.3	0	5						0	0		1	0	77	1	1	12.07	0.0501807	0.0185929	7.06997	0.0552205	2	13	134
11051	6.3	0	4							0		0	1	90	1	0	9.31997	0.0492969	0.0199757	8.81997	0.0507213	2	23	0
11051	6.3	0	3							0		1	0	83	0	1	11.57	0.0517462	0.011575	10.07	0.0483155	1	1	14
11051	6.3	168	5							0		0	0	81	0	0	0	0	0.0156555	8.31515	0.0406545	0	0	0
11051	6.3	168	4							0		0	1	95	0	1	0	0	0.0139726	9.56515	0.0375131	1	2	24
11051	6.3	168	3							0		0	1	97	0	1	0	0	0.0138672	12.0652	0.0490631	1	2	24
11060	6.1	0	5		1				6	1		0	0	73	0	1	0	0	0.0283361	6.32382	0.0626854	0	0	4
11060	6.1	0	4				1			0		0	0	77	0	1	0	0	0.0206722	8.07382	0.0573319	0	0	4
11060	6.1	0	3				1			0		0	0	75	0	1	0	0	0.0213993	8.82382	0.0534261	0	0	4
11060	6.1	168	5				1			0		0	0	85	0	0	0	0	0.0215665	7.32374	0.0513288	0	0	0
11060	6.1	168	4				1			0		0	0	75	0	0	0	0	0.0170908	8.57374	0.0456311	0	0	0
11060	6.1	168	3				1			0		0	0	74	0	0	0	0	0.0159289	10.0737	0.0442868	0	0	0
11060	6.2	0	5						0	0		0	0	87	0	1	0	0	0.025275	6.32757	0.0558514	0	0	4
11060	6.2	0	4							0		0	0	81	0	0	0	0	0.0207071	7.57757	0.0512719	0	0	0
11060	6.2	0	3							0		0	0	73	0	0	0	0	0.0196442	9.32757	0.0487755	0	0	0
11060	6.2	168	5							0		0	0	81	0	0	0	0	0.0185373	7.57383	0.0449368	0	0	0
11060	6.2	168	4							0		0	0	79	0	0	0	0	0.0183824	9.32383	0.0467674	0	0	0
11060	6.2	168	3							0		0	0	78	0	1	0	0	0.012465	11.0738	0.0417631	0	0	4
11060	6.3	0	5						0	0		0	0	81	0	1	0	0	0.0223031	7.06997	0.0556383	0	0	4
11060	6.3	0	4							0		0	0	80	0	1	0	0	0.0185869	7.56997	0.0590603	0	0	4
11060	6.3	0	3							0		0	0	82	0	1	0	0	0.0153633	9.31997	0.0491986	0	0	4
11060	6.3	168	5							0		0	0	81	0	1	0	0	0.0156328	7.56515	0.0442294	0	0	4
11060	6.3	168	4							0		0	0	79	0	0	0	0	0.0192079	8.81515	0.0435441	0	0	0
11060	6.3	168	3							0		0	0	76	0	1	0	0	0.0146562	11.0652	0.0454303	0	0	4
11069	7.1	0	5						1	0		0	0	74	0	0	0	0	0.0228438	5.82255	0.0489846	0	0	0
11069	7.1	0	4							0		0	0	77	0	0	0	0	0.0201989	6.57255	0.0409754	0	0	0
11069	7.1	0	3							0		0	0	80	0	1	0	0	0.0173786	8.57255	0.0474408	0	0	4
11069	7.1	168	5							0		0	0	79	0	0	0	0	0.0148052	8.07327	0.0367414	0	0	0
11069	7.1	168	4							0		0	0	81	0	1	0	0	0.0142557	11.0733	0.0434645	0	0	4
11069	7.1	168	3		1					0		0	0	75	0	0	0	0	0.0091935	14.8233	0.036932	0	0	0
11069	7.2	0	5						0	0		0	0	71	0	0	0	0	0.0246921	5.58134	0.0467843	0	0	0
11069	7.2	0	4							0		0	0	69	0	0	0	0	0.0207262	7.08134	0.0506775	0	0	0
11069	7.2	0	3							0		0	0	68	0	1	0	0	0.0204058	8.83134	0.0527414	0	0	4
11069	7.2	168	5							0		0	0	83	0	0	0	0	0.0157226	7.31287	0.0395871	0	0	0
11069	7.2	168	4							0		0	0	74	0	1	0	0	0.0190487	11.0629	0.045682	0	0	4
11069	7.2	168	3							0		0	0	80	0	1	0	0	0.0174318	11.0629	0.0457149	0	0	4
11069	7.3	0	5						1	0		0	0	82	0	0	0	0	0.0227955	5.82828	0.0477033	0	0	0
11069	7.3	0	4							0		0	0	79	0	1	0	0	0.0230634	6.82828	0.0512979	0	0	4
11069	7.3	0	3							0		0	0	74	0	0	0	0	0.0190133	8.57828	0.0503129	0	0	0
11069	7.3	168	5							0		0	0	79	0	0	0	0	0.0178471	8.07749	0.0405893	0	0	0
11069	7.3	168	4		1					0		0	0	82	0	1	0	0	0.0106563	11.5775	0.0421561	0	0	4
11069	7.3	168	3							0		0	0	71	0	1	0	0	0.0140255	14.8275	0.0443159	0	0	4
11077	7.1	0	5						0	0		0	0	84	0	1	0	0	0.021368	6.57255	0.0570504	0	0	4
11077	7.1	0	4							0		0	0	67	0	1	0	0	0.0183966	8.32255	0.0541478	0	0	4
11077	7.1	0	3							0		0	0	85	0	0	0	0	0.0187828	9.32255	0.0533574	0	0	0
11077	7.1	168	5							0		0	0	87	0	0	0	0	0.0142866	7.57327	0.0417343	0	0	0
11077	7.1	168	4							0		0	0	82	0	0	0	0	0.0136831	9.82327	0.0436568	0	0	0
11077	7.1	168	3							0		0	0	87	0	1	0	0	0.0105516	11.3233	0.0400519	0	0	4
11077	7.2	0	5						0	0		0	0	79	0	0	0	0	0.0195804	6.33134	0.0511807	0	0	0
11077	7.2	0	4							0		0	0	79	0	1	0	0	0.015866	7.33134	0.0505558	0	0	4
11077	7.2	0	3							0		0	0	84	0	1	0	0	0.0142373	9.33134	0.0550147	0	0	4
11077	7.2	168	5							0		0	0	85	0	0	0	0	0.0180474	7.06287	0.0435585	0	0	0
11077	7.2	168	4							0		0	0	85	0	0	0	0	0.0181441	8.56287	0.0470115	0	0	0
11077	7.2	168	3							0		0	0	80	0	0	0	0	0.0154804	10.5629	0.0402712	0	0	0
11077	7.3	0	5						0	0		0	0	78	0	0	0	0	0.0237857	6.57828	0.0629361	0	0	0
11077	7.3	0	4							0		0	0	79	0	1	0	0	0.0223377	7.57828	0.0644821	0	0	4
11077	7.3	0	3							0		0	0	81	0	1	0	0	0.018506	8.57828	0.0520532	0	0	4
11077	7.3	168	5							0		0	0	80	0	1	0	0	0.0167246	7.07749	0.0468246	0	0	4
11077	7.3	168	4							0		0	0	81	0	0	0	0	0.0145998	9.32749	0.0446327	0	0	0
11077	7.3	168	3							0		0	0	86	0	0	0	0	0.0133591	10.0775	0.0387989	0	0	0
11070	7.1	0	5		1				6	1	11070	0	0	79	0	1	0	0	0.00731812	8.32255	0.0296074	0	0	4
11070	7.1	0	4		1					0		0	0	83	0	0	0	0	0.00642099	10.0725	0.0308643	0	0	0
11070	7.1	0	3			1				0		0	0	84	0	0	0	0	0.00315822	11.8225	0.0246039	0	0	0
11070	7.1	168	5			1				0		0	0	87	0	0	0	0	0.00583335	10.0733	0.0228999	0	0	0
11070	7.1	168	4			1				0		0	0	84	0	0	0	0	0.00393	13.8233	0.0238387	0	0	0
11070	7.1	168	3			1				0		0	0	77	0	0	0	0	0.00424756	14.8233	0.0214201	0	0	0
11070	7.2	0	5				1		6	1		0	0	85	0	1	0	0	0.00592043	8.33134	0.0269302	0	0	4
11070	7.2	0	4				1			0		0	0	86	0	0	0	0	0.00533722	10.0813	0.0255431	0	0	0
11070	7.2	168	5				1			0		0	0	74	0	0	0	0	0.00678893	9.81287	0.0256301	0	0	0
11070	7.2	168	4				1			0		0	0	83	0	1	0	0	0.00441023	12.8129	0.0229054	0	0	4
11070	7.2	0	3	1						0
11070	7.2	168	3	1						0
11070	7.3	0	5				1		7	0		0	0	78	0	0	0	0	0.00807148	8.07828	0.0304568	0	0	0
11070	7.3	0	4				1			0		0	0	83	0	0	0	0	0.00712796	9.57828	0.0319829	0	0	0
11070	7.3	0	3		1					0		0	0	87	0	0	0	0	0.00337133	13.8283	0.0262952	0	0	0
11070	7.3	168	5				1			0		0	0	61	0	1	0	0	0.00824854	9.32749	0.0318732	0	0	4
11070	7.3	168	4				1			0		0	0	78	0	0	0	0	0.00538713	11.3275	0.0275476	0	0	0
11070	7.3	168	3		1		1			0		0	0	85	0	0	0	0	0.00324711	13.8275	0.0197996	0	0	0
11078	7.1	0	5						0	0		1	0	73	0	1	6.82255	0.0667969	0.0273553	6.32255	0.0641279	1	1	14
11078	7.1	0	4							0		1	0	83	0	1	7.57255	0.0569351	0.0261384	6.82255	0.0508892	1	1	14
11078	7.1	0	3							0		1	0	71	0	1	9.82255	0.0518517	0.0173265	9.07255	0.0505249	1	1	14
11078	7.1	168	5							0		0	0	78	0	0	0	0	0.0153929	6.82327	0.0420547	0	0	0
11078	7.1	168	4							0		0	0	74	0	1	0	0	0.023424	9.57327	0.0534097	0	0	4
11078	7.1	168	3							0		0	0	83	0	0	0	0	0.0160442	10.0733	0.0430432	0	0	0
11078	7.2	0	5						0	0		1	0	72	0	1	7.08134	0.0690229	0.0229962	6.58134	0.0668922	1	1	14
11078	7.2	0	4							0		1	0	70	0	1	8.83134	0.0589188	0.0209023	8.08134	0.0577848	1	1	14
11078	7.2	0	3							0		0	0	62	0	1	0	0	0.0181593	9.08134	0.0593187	0	0	4
11078	7.2	168	5							0		1	0	70	0	1	7.81287	0.0549192	0.0206285	7.06287	0.0540381	1	1	14
11078	7.2	168	4							0		1	0	75	0	1	9.06287	0.0552298	0.0215534	8.31287	0.0478781	1	1	14
11078	7.2	168	3							0		0	0	79	0	0	0	0	0.0143209	11.0629	0.0431816	0	0	0
11078	7.3	0	5		1				6	1		1	0	73	0	1	6.57828	0.0622322	0.0284363	5.82828	0.0596223	1	1	14
11078	7.3	0	4				1			0		1	0	79	0	1	7.57828	0.0634378	0.0247508	7.07828	0.0600342	1	1	14
11078	7.3	0	3				1			0		0	0	68	0	0	0	0	0.0199716	8.57828	0.0492508	0	0	0
11078	7.3	168	5				1			0		1	0	74	0	1	8.07749	0.0516707	0.0148914	7.07749	0.0513978	1	1	14
11078	7.3	168	4				1			0		0	0	87	0	0	0	0	0.0151979	8.82749	0.0419272	0	0	0
11078	7.3	168	3				1			0		0	0	68	0	1	0	0	0.016271	11.8275	0.0455786	0	0	4
11073	7.1	0	5						1	0		0	0	61	0	1	0	0	0.0227006	5.82255	0.0535742	0	0	4
11073	7.1	0	4							0		0	0	67	0	1	0	0	0.0218583	7.07255	0.0553536	0	0	4
11073	7.1	0	3							0		0	0	70	0	0	0	0	0.0158391	7.82255	0.0437235	0	0	0
11073	7.1	168	5							0		0	0	75	0	1	0	0	0.0136719	9.82327	0.0400319	0	0	4
11073	7.1	168	4							0		0	0	73	0	0	0	0	0.0117653	11.8233	0.0413846	0	0	0
11073	7.1	168	3		1					0		0	0	81	0	0	0	0	0.0063411	13.8233	0.0332533	0	0	0
11073	7.2	0	5						1	0		0	0	67	0	0	0	0	0.022301	4.83134	0.0451193	0	0	0
11073	7.2	0	4							0		0	0	75	0	1	0	0	0.0191184	7.58134	0.0531589	0	0	4
11073	7.2	0	3							0		0	0	74	0	0	0	0	0.0164142	8.58134	0.0511753	0	0	0
11073	7.2	168	5		1					0		0	0	75	0	1	0	0	0.00904057	9.31287	0.0384726	0	0	4
11073	7.2	168	4							0		0	0	80	0	1	0	0	0.0173311	9.31287	0.0447046	0	0	4
11073	7.2	168	3							0		0	0	69	0	1	0	0	0.0133703	12.0629	0.0488255	0	0	4
11073	7.3	0	5		1				6	1		0	0	72	0	1	0	0	0.0210541	5.32828	0.0517344	0	0	4
11073	7.3	0	4		1					0		0	0	74	0	0	0	0	0.0187028	7.32828	0.0530917	0	0	0
11073	7.3	0	3			1				0		0	0	74	0	1	0	0	0.015957	7.57828	0.0460747	0	0	4
11073	7.3	168	5			1				0		0	0	76	0	0	0	0	0.0100278	8.57749	0.0337712	0	0	0
11073	7.3	168	4			1				0		0	0	75	0	0	0	0	0.00945884	10.3275	0.0387394	0	0	0
11073	7.3	168	3			1				0		0	0	70	0	0	0	0	0.0140925	11.8275	0.0438249	0	0	0
11079	7.1	0	5						0	0		0	0	75	0	0	0	0	0.0217785	6.57255	0.0497809	0	0	0
11079	7.1	0	4							0		0	0	84	0	1	0	0	0.0209037	7.32255	0.0498085	0	0	4
11079	7.1	0	3							0		0	0	78	0	1	0	0	0.0222898	8.82255	0.0511499	0	0	4
11079	7.1	168	5							0		0	0	70	0	1	0	0	0.014495	7.82327	0.0444947	0	0	4
11079	7.1	168	4							0		0	0	77	0	0	0	0	0.0175293	9.82327	0.0466937	0	0	0
11079	7.1	168	3							0		0	0	71	0	1	0	0	0.0158717	10.8233	0.0480305	0	0	4
11079	7.2	0	5						1	0		0	0	75	0	1	0	0	0.0229472	6.33134	0.0575865	0	0	4
11079	7.2	0	4							0		0	0	79	0	0	0	0	0.0208487	7.83134	0.0539096	0	0	0
11079	7.2	0	3							0		0	0	73	0	0	0	0	0.0189614	8.83134	0.0491421	0	0	0
11079	7.2	168	5							0		0	0	87	0	1	0	0	0.0187435	6.31287	0.0453238	0	0	4
11079	7.2	168	4							0		0	0	76	0	0	0	0	0.0178459	8.81287	0.0465861	0	0	0
11079	7.2	168	3		1					0		0	0	73	0	1	0	0	0.0112209	10.8129	0.0423084	0	0	4
11079	7.3	0	5						0	0		0	0	83	0	0	0	0	0.0202647	6.07828	0.0492011	0	0	0
11079	7.3	0	4							0		0	0	76	0	1	0	0	0.0195156	7.82828	0.0542153	0	0	4
11079	7.3	0	3							0		0	0	78	0	1	0	0	0.0225976	8.32828	0.0498129	0	0	4
11079	7.3	168	5							0		0	0	85	1	0	8.32749	0.0456661	0.0170807	7.07749	0.0421272	1	3	0
11079	7.3	168	4							0		0	0	86	0	0	0	0	0.0192393	9.32749	0.0479421	0	0	0
11079	7.3	168	3							0		0	0	78	0	0	0	0	0.0128576	10.8275	0.0503573	0	0	0
11076	7.1	0	5						0	0		0	0	81	0	0	0	0	0.0245325	6.32255	0.0556519	0	0	0
11076	7.1	0	4							0		0	0	77	0	0	0	0	0.0251849	7.32255	0.0538802	0	0	0
11076	7.1	0	3							0		0	0	81	0	0	0	0	0.0196917	9.32255	0.0515132	0	0	0
11076	7.1	168	5							0		0	0	81	0	1	0	0	0.0220336	6.07327	0.0438644	0	0	4
11076	7.1	168	4							0		0	0	74	0	1	0	0	0.0200115	8.82327	0.0517671	0	0	4
11076	7.1	168	3							0		0	0	74	0	0	0	0	0.013933	9.82327	0.043098	0	0	0
11076	7.2	0	5					1	6	1		0	0	79	0	0	0	0	0.0201612	6.58134	0.0591118	0	0	0
11076	7.2	0	4					1		0		0	0	80	0	1	0	0	0.0210675	8.08134	0.0648782	0	0	4
11076	7.2	0	3					1		0		0	0	67	0	0	0	0	0.0249329	8.08134	0.0551641	0	0	0
11076	7.2	168	5					1		0		0	0	79	0	1	0	0	0.0248199	6.56287	0.054319	0	0	4
11076	7.2	168	4					1		0		0	0	84	0	0	0	0	0.0177812	7.81287	0.0467563	0	0	0
11076	7.2	168	3					1		0		0	0	88	0	0	0	0	0.0164102	9.31287	0.0460099	0	0	0
11076	7.3	0	5						0	0		0	0	78	0	1	0	0	0.0266443	5.82828	0.0590395	0	0	4
11076	7.3	0	4							0		0	0	86	0	0	0	0	0.0243818	7.07828	0.0512764	0	0	0
11076	7.3	0	3							0		0	0	87	0	0	0	0	0.0208082	8.57828	0.0472722	0	0	0
11076	7.3	168	5							0		0	0	76	0	0	0	0	0.0196935	6.57749	0.0473757	0	0	0
11076	7.3	168	4							0		0	0	84	0	0	0	0	0.017568	8.07749	0.0478895	0	0	0
11076	7.3	168	3							0		0	0	82	0	0	0	0	0.0168186	8.82749	0.0397319	0	0	0
11080	7.1	0	5						0	0		0	0	71	0	0	0	0	0.0318219	6.07255	0.0607292	0	0	0
11080	7.1	0	4							0		0	0	78	0	0	0	0	0.0269006	6.82255	0.0551052	0	0	0
11080	7.1	0	3							0		0	0	80	0	1	0	0	0.0216156	8.32255	0.04828	0	0	4
11080	7.1	168	5							0		0	0	74	0	1	0	0	0.0237873	7.07327	0.0530106	0	0	4
11080	7.1	168	4							0		0	0	82	0	0	0	0	0.0184896	8.82327	0.0469389	0	0	0
11080	7.1	168	3							0		0	0	79	0	0	0	0	0.0201009	9.07327	0.0453675	0	0	0
11080	7.2	0	5						0	0		0	0	65	0	1	0	0	0.0291793	6.33134	0.0801256	0	0	4
11080	7.2	0	4							0		0	0	75	0	0	0	0	0.0251072	7.83134	0.0616623	0	0	0
11080	7.2	0	3							0		0	0	72	0	0	0	0	0.0253795	8.08134	0.0556877	0	0	0
11080	7.2	168	5							0		0	1	93	0	1	0	0	0.0194475	6.56287	0.0487293	1	2	24
11080	7.2	168	4							0		0	0	83	0	1	0	0	0.0222931	8.06287	0.0497485	0	0	4
11080	7.2	168	3							0		0	0	87	0	0	0	0	0.0188768	8.81287	0.0442648	0	0	0
11080	7.3	0	5						0	0		0	0	62	0	0	0	0	0.0291562	5.82828	0.0615412	0	0	0
11080	7.3	0	4							0		0	0	83	0	1	0	0	0.0231055	6.32828	0.0504508	0	0	4
11080	7.3	0	3							0		0	0	77	0	0	0	0	0.0193064	8.57828	0.0492505	0	0	0
11080	7.3	168	5							0		0	0	79	0	1	0	0	0.0211772	6.82749	0.0501288	0	0	4
11080	7.3	168	4							0		0	0	77	0	0	0	0	0.0199059	8.07749	0.0482323	0	0	0
11080	7.3	168	3							0		0	1	90	0	0	0	0	0.017862	8.82749	0.0473679	1	2	0
11082	8.1	0	5						1	0		0	0	70	0	0	0	0	0.0264367	6.32376	0.0595235	0	0	0
11082	8.1	0	4							0		0	0	76	0	0	0	0	0.0261091	7.32376	0.0590101	0	0	0
11082	8.1	0	3							0		0	0	75	0	1	0	0	0.0240377	7.82376	0.0526172	0	0	4
11082	8.1	168	5							0		0	0	75	0	0	0	0	0.0196826	6.08829	0.04433	0	0	0
11082	8.1	168	4							0		0	0	72	0	0	0	0	0.0255378	7.83829	0.0439436	0	0	0
11082	8.1	168	3	1						0
11082	8.2	0	5						0	0		0	0	82	0	0	0	0	0.0203234	6.56124	0.0445697	0	0	0
11082	8.2	0	4							0		0	0	83	0	0	0	0	0.0264933	7.81124	0.0579493	0	0	0
11082	8.2	0	3							0		0	0	81	0	1	0	0	0.0207409	9.06124	0.0527358	0	0	4
11082	8.2	168	5							0		0	0	85	0	0	0	0	0.0203956	7.59259	0.0475529	0	0	0
11082	8.2	168	4							0		0	0	70	0	0	0	0	0.0190628	9.59259	0.0498252	0	0	0
11082	8.2	168	3							0		0	0	84	0	0	0	0	0.0145568	10.3426	0.0471422	0	0	0
11082	8.3	0	5						0	0		0	0	71	0	0	0	0	0.0273304	5.58875	0.0519551	0	0	0
11082	8.3	0	4							0		0	0	76	0	1	0	0	0.0244149	8.08875	0.0647893	0	0	4
11082	8.3	0	3							0		0	0	72	0	0	0	0	0.0274885	8.58875	0.0581778	0	0	0
11082	8.3	168	5							0		0	0	89	0	1	0	0	0.0184093	6.83124	0.0474204	0	0	4
11082	8.3	168	4							0		0	0	81	0	0	0	0	0.0178332	8.08124	0.0461009	0	0	0
11082	8.3	168	3							0		0	0	79	0	0	0	0	0.0245734	9.08124	0.0501212	0	0	0
11096	8.1	0	5						0	0		0	0	87	0	0	0	0	0.026325	6.07376	0.0526457	0	0	0
11096	8.1	0	4							0		0	0	83	0	0	0	0	0.0187772	7.82376	0.0497747	0	0	0
11096	8.1	0	3							0		0	0	77	0	0	0	0	0.0250443	8.57376	0.0536395	0	0	0
11096	8.1	168	5							0		0	0	79	0	0	0	0	0.0199667	6.08829	0.0375914	0	0	0
11096	8.1	168	4							0		0	0	74	0	0	0	0	0.0199833	9.08829	0.044914	0	0	0
11096	8.1	168	3							0		0	0	82	0	0	0	0	0.0211844	8.83829	0.0466759	0	0	0
11096	8.2	0	5						0	0		0	1	90	0	0	0	0	0.0224741	6.31124	0.0486952	1	2	0
11096	8.2	0	4							0		0	1	91	0	0	0	0	0.0183476	8.56124	0.0507202	1	2	0
11096	8.2	0	3							0		0	1	90	0	0	0	0	0.01683	9.31124	0.0489659	1	2	0
11096	8.2	168	5							0		0	0	87	0	0	0	0	0.0196222	7.09259	0.0418228	0	0	0
11096	8.2	168	4							0		0	0	81	0	0	0	0	0.0187573	8.34259	0.0412144	0	0	0
11096	8.2	168	3							0		0	0	84	0	1	0	0	0.0137661	10.0926	0.0388743	0	0	4
11096	8.3	0	5						0	0		0	0	84	0	1	0	0	0.0197223	7.08875	0.0621307	0	0	4
11096	8.3	0	4							0		0	0	71	0	0	0	0	0.0208976	8.08875	0.0522792	0	0	0
11096	8.3	0	3							0		0	0	73	0	0	0	0	0.0220316	8.33875	0.0495936	0	0	0
11096	8.3	168	5							0		0	0	89	0	0	0	0	0.0186577	7.08124	0.0432784	0	0	0
11096	8.3	168	4							0		0	0	81	0	0	0	0	0.0210842	8.08124	0.0455318	0	0	0
11096	8.3	168	3							0		0	0	73	0	0	0	0	0.0221667	9.33124	0.0500287	0	0	0
11084	8.1	0	5			1			6	1		0	0	81	0	0	0	0	0.0111353	7.32376	0.0496756	0	0	0
11084	8.1	0	4			1				0		0	0	83	0	0	0	0	0.0103982	9.32376	0.0435205	0	0	0
11084	8.1	0	3			1				0		0	0	80	1	1	9.82376	0.0385292	0.00942687	8.82376	0.0338843	1	3	34
11084	8.1	168	5			1				0		0	0	78	0	1	0	0	0.00723691	9.33829	0.0343191	0	0	4
11084	8.1	168	4	1						0
11084	8.1	168	3	1						0
11084	8.2	0	5						0	0		0	1	93	0	0	0	0	0.00887042	7.81124	0.0402683	1	2	0
11084	8.2	0	4							0		0	0	87	0	0	0	0	0.0109618	9.06124	0.0433928	0	0	0
11084	8.2	0	3							0		0	0	85	0	0	0	0	0.00887227	11.0612	0.0391833	0	0	0
11084	8.2	168	5							0		0	0	86	0	0	0	0	0.00831604	8.09259	0.0332015	0	0	0
11084	8.2	168	4							0		0	0	87	0	0	0	0	0.00769273	11.3426	0.0367265	0	0	0
11084	8.2	168	3							0		0	0	81	0	0	0	0	0.00683496	12.8426	0.0398301	0	0	0
11084	8.3	0	5						0	0		0	0	82	0	1	0	0	0.0099789	7.83875	0.042985	0	0	4
11084	8.3	0	4							0		0	0	81	0	1	0	0	0.00974876	9.08875	0.0477647	0	0	4
11084	8.3	0	3							0		0	0	77	0	1	0	0	0.00817703	10.8388	0.0423242	0	0	4
11084	8.3	168	5							0		0	0	76	0	1	0	0	0.0081602	9.83124	0.0405369	0	0	4
11084	8.3	168	4							0		0	0	80	0	1	0	0	0.0091319	10.8312	0.0429076	0	0	4
11084	8.3	168	3							0		0	0	77	0	0	0	0	0.00708671	13.3312	0.0362167	0	0	0
11100	8.1	0	5						1	0		0	0	80	0	0	0	0	0.0311893	5.82376	0.0658578	0	0	0
11100	8.1	0	4							0		0	0	79	0	0	0	0	0.0312463	6.82376	0.0661026	0	0	0
11100	8.1	0	3							0		0	0	70	0	1	0	0	0.0249398	7.82376	0.0581802	0	0	4
11100	8.1	168	4							0		0	0	74	0	0	0	0	0.023215	7.33829	0.0467008	0	0	0
11100	8.1	168	3							0		0	0	64	0	0	0	0	0.0240271	8.58829	0.0495613	0	0	0
11100	8.1	168	5	1						0
11100	8.2	0	5		1				6	1		0	0	76	0	0	0	0	0.0375302	6.31124	0.0733058	0	0	0
11100	8.2	0	4				1			0		0	0	75	0	0	0	0	0.0331195	7.56124	0.0663536	0	0	0
11100	8.2	0	3				1			0		0	0	82	0	1	0	0	0.0294928	7.81124	0.0612691	0	0	4
11100	8.2	168	5				1			0		0	0	82	0	0	0	0	0.022376	6.09259	0.0420827	0	0	0
11100	8.2	168	4				1			0		0	0	80	0	1	0	0	0.0187341	8.59259	0.049311	0	0	4
11100	8.2	168	3				1			0		0	0	70	0	1	0	0	0.0202139	10.0926	0.0495844	0	0	4
11100	8.3	0	5						0	0		0	0	78	0	1	0	0	0.0273932	5.58875	0.0599912	0	0	4
11100	8.3	0	4							0		0	0	76	0	0	0	0	0.0290902	6.83875	0.0596575	0	0	0
11100	8.3	0	3							0		0	0	67	0	1	0	0	0.029554	8.08875	0.0568161	0	0	4
11100	8.3	168	5							0		0	0	78	0	1	0	0	0.0187363	6.58124	0.0486535	0	0	4
11100	8.3	168	4							0		0	0	71	0	0	0	0	0.0259531	7.83124	0.0506846	0	0	0
11100	8.3	168	3							0		0	0	72	0	0	0	0	0.0244756	9.83124	0.055377	0	0	0
11086	8.1	0	5						1	0		0	0	45	0	0	0	0	0.0248469	6.07376	0.0596204	0	0	0
11086	8.1	0	4							0		0	0	49	0	0	0	0	0.0237482	7.57376	0.0599085	0	0	0
11086	8.1	0	3							0		0	0	47	0	0	0	0	0.0249518	8.07376	0.0596522	0	0	0
11086	8.1	168	5							0		0	0	64	0	0	0	0	0.022074	7.33829	0.0503141	0	0	0
11086	8.1	168	4							0		0	0	52	0	0	0	0	0.0154619	9.33829	0.0415746	0	0	0
11086	8.1	168	3	1						0
11086	8.2	0	5						0	0		0	0	49	0	1	0	0	0.0247224	6.31124	0.0565496	0	0	4
11086	8.2	0	4							0		0	0	53	0	0	0	0	0.0271067	7.56124	0.058204	0	0	0
11086	8.2	0	3							0		0	0	59	0	1	0	0	0.0219885	8.81124	0.0585003	0	0	4
11086	8.2	168	5							0		0	0	55	0	0	0	0	0.0207129	8.34259	0.0473679	0	0	0
11086	8.2	168	4							0		0	0	65	0	1	0	0	0.0164519	9.09259	0.0467187	0	0	4
11086	8.2	168	3							0		0	0	61	0	1	0	0	0.0176317	10.3426	0.048195	0	0	4
11086	8.3	0	5		1				6	1		0	0	51	0	1	0	0	0.028235	6.08875	0.0655283	0	0	4
11086	8.3	0	4		1					0		0	0	63	0	1	0	0	0.0289584	6.83875	0.0592577	0	0	4
11086	8.3	0	3		1					0		0	0	71	0	0	0	0	0.0259283	8.08875	0.0571161	0	0	0
11086	8.3	168	5			1				0		0	0	67	0	0	0	0	0.0121662	8.83124	0.0441051	0	0	0
11086	8.3	168	4			1				0		0	0	65	0	1	0	0	0.0121493	11.0812	0.0493042	0	0	4
11086	8.3	168	3			1				0		0	0	58	0	1	0	0	0.0117912	11.5812	0.0432748	0	0	4
11101	8.1	0	5						0	0		0	0	79	0	0	0	0	0.0329276	5.82376	0.0605467	0	0	0
11101	8.1	0	4							0		0	0	67	0	1	0	0	0.0301658	7.07376	0.0668118	0	0	4
11101	8.1	0	3							0		0	0	77	0	0	0	0	0.029545	7.32376	0.055932	0	0	0
11101	8.1	168	5							0		0	0	72	0	0	0	0	0.0221867	6.08829	0.0401148	0	0	0
11101	8.1	168	4							0		0	0	67	0	1	0	0	0.0203875	8.08829	0.0539273	0	0	4
11101	8.1	168	3							0		0	0	62	0	0	0	0	0.0208848	8.83829	0.0495181	0	0	0
11101	8.2	0	5						0	0		0	0	80	0	0	0	0	0.0325686	6.06124	0.0659552	0	0	0
11101	8.2	0	4							0		0	0	73	0	0	0	0	0.0326589	6.56124	0.063637	0	0	0
11101	8.2	0	3							0		0	0	68	0	0	0	0	0.0267168	8.56124	0.0594554	0	0	0
11101	8.2	168	5							0		0	0	89	0	1	0	0	0.0225129	7.09259	0.0492286	0	0	4
11101	8.2	168	4							0		0	0	76	0	0	0	0	0.0170958	8.59259	0.0438989	0	0	0
11101	8.2	168	3							0		0	0	78	0	0	0	0	0.0175923	10.3426	0.0486299	0	0	0
11101	8.3	0	5						0	0		0	0	69	0	1	0	0	0.0347972	5.83875	0.06555	0	0	4
11101	8.3	0	4							0		0	0	77	0	0	0	0	0.0305818	6.83875	0.0588172	0	0	0
11101	8.3	0	3							0		0	0	66	0	1	0	0	0.0313975	7.83875	0.0643889	0	0	4
11101	8.3	168	5							0		0	0	76	0	1	0	0	0.025446	6.83124	0.0490843	0	0	4
11101	8.3	168	4							0		0	0	75	0	0	0	0	0.0244957	8.08124	0.0532672	0	0	0
11101	8.3	168	3							0		0	0	69	0	0	0	0	0.0270317	9.83124	0.0537639	0	0	0
11090	8.1	0	5						0	0		0	0	67	0	1	0	0	0.0275659	6.07376	0.0575146	0	0	4
11090	8.1	0	4							0		0	0	79	0	1	0	0	0.029256	6.32376	0.0544763	0	0	4
11090	8.1	0	3							0		0	0	75	0	1	0	0	0.0238279	7.82376	0.0559072	0	0	4
11090	8.1	168	5							0		0	0	78	0	0	0	0	0.0214995	6.08829	0.0437529	0	0	0
11090	8.1	168	4							0		0	0	82	0	0	0	0	0.0205028	7.58829	0.0469332	0	0	0
11090	8.1	168	3							0		0	0	75	0	0	0	0	0.0214823	9.08829	0.0440167	0	0	0
11090	8.2	0	5						0	0		0	0	89	0	0	0	0	0.029181	5.56124	0.0500682	0	0	0
11090	8.2	0	4							0		0	0	84	0	0	0	0	0.0258065	7.06124	0.0542386	0	0	0
11090	8.2	0	3							0		0	0	81	0	0	0	0	0.0248027	7.81124	0.0490592	0	0	0
11090	8.2	168	5							0		0	0	83	0	0	0	0	0.022753	6.84259	0.0432267	0	0	0
11090	8.2	168	4							0		0	0	71	0	1	0	0	0.020409	8.59259	0.0495986	0	0	4
11090	8.2	168	3							0		0	0	81	0	0	0	0	0.0170352	10.3426	0.0480007	0	0	0
11090	8.3	0	5						0	0		0	0	67	0	1	0	0	0.0232379	6.08875	0.0566116	0	0	4
11090	8.3	0	4							0		0	0	75	0	0	0	0	0.0305967	6.83875	0.0561118	0	0	0
11090	8.3	0	3							0		0	0	77	0	1	0	0	0.0247566	7.83875	0.0533071	0	0	4
11090	8.3	168	5							0		0	0	88	0	1	0	0	0.0214902	6.58124	0.0475745	0	0	4
11090	8.3	168	4							0		0	0	87	0	0	0	0	0.0226986	7.33124	0.0469793	0	0	0
11090	8.3	168	3							0		0	0	87	0	0	0	0	0.0172854	9.08124	0.0439181	0	0	0
11104	8.1	0	5						0	0		0	0	87	0	1	0	0	0.0115189	8.32376	0.0494312	0	0	4
11104	8.1	0	4							0		0	0	83	0	0	0	0	0.00748632	10.0738	0.0396915	0	0	0
11104	8.1	0	3							0		0	0	76	0	0	0	0	0.0100658	11.5738	0.0424074	0	0	0
11104	8.1	168	5							0		0	0	76	0	0	0	0	0.00889568	9.58829	0.0409116	0	0	0
11104	8.1	168	4							0		0	0	79	0	0	0	0	0.0105825	10.5883	0.0422917	0	0	0
11104	8.1	168	3							0		0	0	78	0	0	0	0	0.00585445	13.5883	0.0360939	0	0	0
11104	8.2	0	5						0	0		0	0	80	0	1	0	0	0.0128432	8.31124	0.051579	0	0	4
11104	8.2	0	4							0		0	0	81	0	0	0	0	0.011514	9.56124	0.046176	0	0	0
11104	8.2	0	3							0		0	0	83	0	0	0	0	0.00871789	11.3112	0.0393029	0	0	0
11104	8.2	168	5							0		0	0	75	0	1	0	0	0.0100351	9.34259	0.0392806	0	0	4
11104	8.2	168	4							0		0	0	81	0	0	0	0	0.00889716	11.0926	0.0357723	0	0	0
11104	8.2	168	3							0		0	0	82	0	0	0	0	0.00960248	14.3426	0.0358434	0	0	0
11104	8.3	0	5						0	0		0	0	80	0	1	0	0	0.0116133	8.58875	0.0470849	0	0	4
11104	8.3	0	4							0		0	0	83	0	0	0	0	0.00970717	10.0888	0.0451114	0	0	0
11104	8.3	0	3							0		0	0	82	0	1	0	0	0.00805451	12.0888	0.0406858	0	0	4
11104	8.3	168	5							0		0	0	73	0	0	0	0	0.0107514	10.3312	0.0467093	0	0	0
11104	8.3	168	4							0		0	0	89	0	0	0	0	0.00959735	11.8312	0.0435581	0	0	0
11104	8.3	168	3							0		0	0	69	0	1	0	0	0.00877781	13.8312	0.0409374	0	0	4
11106	9.1	0	5						0	0		0	0	89	0	0	0	0	0.00471035	12.3181	0.0302045	0	0	0
11106	9.1	0	4							0		0	0	88	0	0	0	0	0.00493707	15.8181	0.0239201	0	0	0
11106	9.1	0	3							0		0	0	88	0	0	0	0	0.00345447	17.8181	0.0290585	0	0	0
11106	9.1	168	5							0		0	0	86	0	0	0	0	0.0050926	14.8512	0.02508	0	0	0
11106	9.1	168	4							0		0	1	92	0	0	0	0	0.00321575	18.1012	0.0232668	1	2	0
11106	9.1	168	3							0		0	0	88	0	1	0	0	0.00344417	20.8512	0.0247285	0	0	4
11106	9.2	0	5						0	0		0	0	89	1	0	11.3365	0.0291736	0.00580296	10.0865	0.0251039	1	3	0
11106	9.2	0	4							0		0	0	89	0	0	0	0	0.00468135	14.3365	0.0313993	0	0	0
11106	9.2	0	3							0		0	0	86	0	0	0	0	0.00307144	17.5865	0.0257378	0	0	0
11106	9.2	168	5							0		0	1	91	0	0	0	0	0.00452957	13.841	0.0243895	1	2	0
11106	9.2	168	4							0		0	1	92	0	0	0	0	0.00404331	17.591	0.0286549	1	2	0
11106	9.2	168	3							0		0	0	89	0	1	0	0	0.00356009	20.591	0.0269431	0	0	4
11106	9.3	0	5						0	0		0	0	88	0	0	0	0	0.00444538	13.8387	0.029541	0	0	0
11106	9.3	0	4							0		0	1	93	0	0	0	0	0.00577473	15.3387	0.0259766	1	2	0
11106	9.3	0	3							0		0	1	90	0	0	0	0	0.00310629	18.5887	0.0273494	1	2	0
11106	9.3	168	5							0		0	0	89	0	0	0	0	0.00454642	13.5888	0.0256957	0	0	0
11106	9.3	168	4							0		0	1	91	0	0	0	0	0.00342445	17.3388	0.0289587	1	2	0
11106	9.3	168	3							0		0	0	84	0	1	0	0	0.00548246	19.0888	0.0292343	0	0	4
11122	9.1	0	5				1		6	1	11122	0	0	88	0	1	0	0	0.0238835	5.56812	0.0535086	0	0	4
11122	9.1	0	4		1					0		1	0	80	0	1	7.56812	0.0621586	0.027557	7.06812	0.0572924	1	1	14
11122	9.1	0	3				1			0		0	0	80	0	0	0	0	0.0199683	9.06812	0.0471467	0	0	0
11122	9.1	168	5				1			0		0	0	88	0	0	0	0	0.0155813	7.10116	0.0467913	0	0	0
11122	9.1	168	4				1			0		0	0	74	0	0	0	0	0.0177433	10.3512	0.0463815	0	0	0
11122	9.1	168	3				1			0		0	0	75	0	0	0	0	0.0136417	12.3512	0.0433448	0	0	0
11122	9.2	0	5		1				6	1		0	0	80	0	1	0	0	0.0364781	5.83652	0.0752099	0	0	4
11122	9.2	0	4				1			0		0	0	81	0	1	0	0	0.0237161	6.58652	0.0493582	0	0	4
11122	9.2	0	3				1			0		0	0	74	0	1	0	0	0.0220027	8.33652	0.0513893	0	0	4
11122	9.2	168	5				1			0		0	0	79	0	0	0	0	0.016355	7.34098	0.0418598	0	0	0
11122	9.2	168	4				1			0		0	0	85	0	1	0	0	0.0128361	9.59098	0.0496238	0	0	4
11122	9.2	168	3				1			0		0	0	76	0	1	0	0	0.0170847	10.091	0.0450565	0	0	4
11122	9.3	0	5		1				6	1		0	0	77	0	0	0	0	0.0337891	5.58872	0.0601917	0	0	0
11122	9.3	0	4		1					0		1	0	75	0	1	7.58872	0.0573849	0.0237081	7.58872	0.0573849	1	1	14
11122	9.3	0	3			1				0		0	0	79	0	1	0	0	0.0167922	9.08872	0.0488004	0	0	4
11122	9.3	168	5			1				0		0	0	84	0	1	0	0	0.0156661	7.83877	0.0500087	0	0	4
11122	9.3	168	4			1				0		0	0	81	0	1	0	0	0.0152793	9.33877	0.0542945	0	0	4
11122	9.3	168	3			1				0		0	0	78	0	1	0	0	0.0118817	10.8388	0.0482272	0	0	4
11107	9.1	0	5						0	0		0	1	92	0	1	0	0	0.0126344	8.56812	0.046651	1	2	24
11107	9.1	0	4							0		0	0	83	0	1	0	0	0.0122451	9.81812	0.044983	0	0	4
11107	9.1	0	3							0		0	0	83	0	0	0	0	0.00983803	12.5681	0.0423503	0	0	0
11107	9.1	168	5							0		0	0	88	0	0	0	0	0.010177	8.35116	0.0353626	0	0	0
11107	9.1	168	4							0		0	0	78	0	1	0	0	0.0106156	11.3512	0.0447738	0	0	4
11107	9.1	168	3							0		0	0	68	0	1	0	0	0.00907045	12.8512	0.0395952	0	0	4
11107	9.2	0	5						0	0		0	1	92	0	1	0	0	0.0114468	8.33652	0.0427937	1	2	24
11107	9.2	0	4							0		0	1	90	0	0	0	0	0.00873706	10.0865	0.0435227	1	2	0
11107	9.2	0	3							0		0	0	78	0	1	0	0	0.00945397	11.5865	0.0408153	0	0	4
11107	9.2	168	5							0		0	0	87	0	1	0	0	0.00798985	11.591	0.0371015	0	0	4
11107	9.2	168	4							0		0	0	87	0	0	0	0	0.00754652	13.091	0.0416511	0	0	0
11107	9.2	168	3							0		0	0	76	0	1	0	0	0.0066263	14.841	0.0380902	0	0	4
11107	9.3	0	5						0	0		0	1	92	0	1	0	0	0.00680192	10.5887	0.0389837	1	2	24
11107	9.3	0	4							0		0	0	88	0	1	0	0	0.00823111	10.8387	0.0414733	0	0	4
11107	9.3	0	3							0		0	0	79	0	1	0	0	0.00722689	12.8387	0.0380582	0	0	4
11107	9.3	168	5							0		0	1	93	0	1	0	0	0.0100381	10.8388	0.0417568	1	2	24
11107	9.3	168	4							0		0	0	87	0	1	0	0	0.00924883	11.5888	0.0448256	0	0	4
11107	9.3	168	3							0		0	0	87	0	0	0	0	0.00884114	13.0888	0.0391503	0	0	0
11129	9.1	0	5		1				7	0		0	0	73	0	1	0	0	0.027428	5.81812	0.0543056	0	0	4
11129	9.1	0	4				1			0		0	0	77	0	0	0	0	0.0217197	6.81812	0.0484963	0	0	0
11129	9.1	0	3				1			0		0	0	71	0	1	0	0	0.0197164	8.81812	0.0494042	0	0	4
11129	9.1	168	5				1			0		0	0	82	0	1	0	0	0.0188577	6.35116	0.0427469	0	0	4
11129	9.1	168	4		1		1			0		0	0	86	0	0	0	0	0.00995236	9.10116	0.0347272	0	0	0
11129	9.1	168	3				1			0		0	0	81	0	0	0	0	0.0139677	10.6012	0.0390101	0	0	0
11129	9.2	0	5		1				6	1		0	0	73	0	1	0	0	0.0276079	5.83652	0.052651	0	0	4
11129	9.2	0	4				1			0		0	0	77	0	0	0	0	0.0205782	6.58652	0.044465	0	0	0
11129	9.2	0	3				1			0		0	0	72	0	0	0	0	0.0139873	9.33652	0.0434084	0	0	0
11129	9.2	168	5				1			0		0	0	76	0	1	0	0	0.0213137	6.09098	0.040915	0	0	4
11129	9.2	168	4				1			0		0	0	77	0	1	0	0	0.0162359	8.09098	0.0422059	0	0	4
11129	9.2	168	3				1			0		0	0	81	0	0	0	0	0.0142148	10.591	0.0367316	0	0	0
11129	9.3	0	5						0	0		0	0	70	0	0	0	0	0.0279371	5.08872	0.0477037	0	0	0
11129	9.3	0	4							0		0	0	70	0	0	0	0	0.0199987	6.83872	0.0478331	0	0	0
11129	9.3	0	3							0		0	0	69	0	1	0	0	0.0192824	8.08872	0.0467284	0	0	4
11129	9.3	168	5							0		0	0	75	0	0	0	0	0.0225462	6.08877	0.0421293	0	0	0
11129	9.3	168	4							0		0	0	77	0	1	0	0	0.0178935	7.58877	0.0470832	0	0	4
11129	9.3	168	3							0		0	0	73	0	1	0	0	0.0157681	10.0888	0.0453396	0	0	4
11108	9.1	0	5						0	0		0	1	91	0	1	0	0	0.0104588	8.81812	0.0454326	1	2	24
11108	9.1	0	4							0		1	1	94	1	0	11.3181	0.0477372	0.0111368	10.0681	0.0470537	3	123	0
11108	9.1	0	3							0		0	1	91	0	0	0	0	0.0108631	11.8181	0.0441944	1	2	0
11108	9.1	168	5							0		0	0	86	0	0	0	0	0.0111144	10.8512	0.0461369	0	0	0
11108	9.1	168	4							0		0	0	85	0	0	0	0	0.0114794	11.6012	0.0439168	0	0	0
11108	9.1	168	3							0		0	1	90	0	0	0	0	0.00866069	14.3512	0.049034	1	2	0
11108	9.2	0	5		1				6	1		0	0	88	0	1	0	0	0.012779	8.58652	0.0461797	0	0	4
11108	9.2	0	4				1			0		0	1	91	0	0	0	0	0.0109445	10.0865	0.0461905	1	2	0
11108	9.2	0	3				1			0		0	1	90	0	0	0	0	0.00634982	12.3365	0.0336159	1	2	0
11108	9.2	168	5				1			0		0	1	91	0	0	0	0	0.00937694	11.341	0.0385215	1	2	0
11108	9.2	168	4				1			0		0	1	91	0	0	0	0	0.00925207	12.091	0.0373089	1	2	0
11108	9.2	168	3				1			0		0	1	93	0	1	0	0	0.00550628	17.591	0.0318981	1	2	24
11108	9.3	0	5						0	0		0	1	94	0	1	0	0	0.00845381	9.33872	0.0419761	1	2	24
11108	9.3	0	4							0		0	1	92	0	1	0	0	0.0102929	10.8387	0.0430423	1	2	24
11108	9.3	0	3							0		0	0	82	0	1	0	0	0.0107996	11.5887	0.0386528	0	0	4
11108	9.3	168	5							0		0	0	85	0	1	0	0	0.0126316	9.83877	0.0472131	0	0	4
11108	9.3	168	4							0		0	0	85	0	1	0	0	0.011771	11.5888	0.0456481	0	0	4
11108	9.3	168	3							0		0	0	85	0	0	0	0	0.00988175	13.3388	0.0439164	0	0	0
11135	9.1	0	5			1			6	1	11135	0	0	75	0	1	0	0	0.0264325	5.81812	0.0548574	0	0	4
11135	9.1	0	4			1				0		0	0	74	0	1	0	0	0.0258391	6.81812	0.0541201	0	0	4
11135	9.1	0	3			1				0		0	0	65	0	1	0	0	0.0228582	8.56812	0.0512283	0	0	4
11135	9.1	168	5		1					0		0	0	88	0	0	0	0	0.0130188	7.35116	0.0356303	0	0	0
11135	9.1	168	4		1					0		0	0	79	0	1	0	0	0.0139276	8.60116	0.0414585	0	0	4
11135	9.1	168	3		1					0		0	0	85	0	0	0	0	0.0104677	11.1012	0.0387518	0	0	0
11135	9.2	0	5		1				6	1		0	0	73	0	0	0	0	0.0274931	5.58652	0.0480673	0	0	0
11135	9.2	0	4				1			0		0	0	66	0	1	0	0	0.0246983	7.08652	0.0545578	0	0	4
11135	9.2	0	3				1			0		0	0	73	0	0	0	0	0.0181293	7.83652	0.0377041	0	0	0
11135	9.2	168	5				1			0		0	0	79	0	1	0	0	0.0188749	7.09098	0.0464768	0	0	4
11135	9.2	168	4				1			0		0	0	78	0	0	0	0	0.0177877	7.84098	0.0361347	0	0	0
11135	9.2	168	3				1			0		0	0	81	0	1	0	0	0.0123074	10.841	0.039688	0	0	4
11135	9.3	0	5		1				6	1		0	0	65	0	1	0	0	0.0289398	5.83872	0.0536601	0	0	4
11135	9.3	0	4				1			0		0	0	69	0	0	0	0	0.0222336	6.83872	0.0508395	0	0	0
11135	9.3	0	3				1			0		0	0	69	0	0	0	0	0.0182945	8.58872	0.0446554	0	0	0
11135	9.3	168	5				1			0		0	0	78	0	1	0	0	0.0211248	6.08877	0.0447037	0	0	4
11135	9.3	168	4				1			0		0	0	73	0	1	0	0	0.0156579	8.58877	0.0510543	0	0	4
11135	9.3	168	3				1			0		0	0	76	0	1	0	0	0.016828	9.33877	0.0424441	0	0	4
11112	9.1	0	5						0	0		0	1	94	0	1	0	0	0.00950101	7.81812	0.0429447	1	2	24
11112	9.1	0	4							0		0	1	91	0	0	0	0	0.00824082	9.81812	0.0486557	1	2	0
11112	9.1	0	3							0		0	0	88	0	0	0	0	0.00944707	11.8181	0.0482314	0	0	0
11112	9.1	168	5							0		0	0	73	0	0	0	0	0.0104188	10.6012	0.0455529	0	0	0
11112	9.1	168	4							0		0	0	89	0	1	0	0	0.0103825	11.1012	0.0430666	0	0	4
11112	9.1	168	3							0		0	0	71	0	1	0	0	0.00987388	13.1012	0.0439985	0	0	4
11112	9.2	0	5				1		7	0		0	0	87	0	0	0	0	0.00881296	8.83652	0.0405161	0	0	0
11112	9.2	0	4		1					0		0	0	75	0	1	0	0	0.0132348	9.58652	0.0511395	0	0	4
11112	9.2	0	3				1			0		0	0	78	0	1	0	0	0.00920527	12.3365	0.0452076	0	0	4
11112	9.2	168	5				1			0		0	0	84	0	1	0	0	0.00928278	11.341	0.0382471	0	0	4
11112	9.2	168	4				1			0		0	1	90	0	0	0	0	0.00645527	13.091	0.0368424	1	2	0
11112	9.2	168	3		1		1			0		0	1	92	0	0	0	0	0.00466546	15.591	0.037256	1	2	0
11112	9.3	0	5						1	0		0	1	90	0	0	0	0	0.0118319	8.58872	0.0469582	1	2	0
11112	9.3	0	4							0		0	0	85	0	0	0	0	0.011672	9.83872	0.0416606	0	0	0
11112	9.3	0	3							0		0	1	92	0	1	0	0	0.00901189	11.3387	0.0376977	1	2	24
11112	9.3	168	5							0		0	1	94	0	1	0	0	0.00823933	10.3388	0.042316	1	2	24
11112	9.3	168	4							0		0	1	94	0	1	0	0	0.0121266	11.5888	0.046051	1	2	24
11112	9.3	168	3		1					0		0	0	87	0	1	0	0	0.00626432	13.8388	0.0337715	0	0	4
11140	9.1	0	5						0	0		0	0	75	0	1	0	0	0.021767	5.81812	0.0495355	0	0	4
11140	9.1	0	4							0		0	0	73	0	1	0	0	0.0189431	7.31812	0.0496168	0	0	4
11140	9.1	0	3							0		0	0	69	0	0	0	0	0.0229476	8.06812	0.0447883	0	0	0
11140	9.1	168	5							0		0	0	80	0	0	0	0	0.0206617	6.85116	0.043642	0	0	0
11140	9.1	168	4							0		0	0	84	0	0	0	0	0.0159772	9.35116	0.0422465	0	0	0
11140	9.1	168	3							0		0	0	80	0	1	0	0	0.0120681	11.8512	0.0416355	0	0	4
11140	9.2	0	5						0	0		0	0	78	0	0	0	0	0.0274483	5.83652	0.0528711	0	0	0
11140	9.2	0	4							0		0	0	66	0	0	0	0	0.0237196	7.33652	0.0514401	0	0	0
11140	9.2	0	3							0		0	0	77	0	0	0	0	0.0179723	8.58652	0.0471795	0	0	0
11140	9.2	168	5							0		0	0	68	0	1	0	0	0.0253399	7.09098	0.0544745	0	0	4
11140	9.2	168	4							0		0	0	78	0	0	0	0	0.0177929	8.59098	0.036387	0	0	0
11140	9.2	168	3							0		0	0	69	0	1	0	0	0.0158382	10.341	0.0421468	0	0	4
11140	9.3	0	5		1				6	1		0	0	66	0	1	0	0	0.0303051	5.58872	0.0555217	0	0	4
11140	9.3	0	4				1			0		0	0	69	0	0	0	0	0.0244437	7.08872	0.0523815	0	0	0
11140	9.3	0	3				1			0		0	0	67	0	0	0	0	0.0175002	8.83872	0.0460094	0	0	0
11140	9.3	168	5				1			0		0	0	77	0	1	0	0	0.022928	7.08877	0.0489933	0	0	4
11140	9.3	168	4				1			0		0	0	75	0	0	0	0	0.0186327	8.33877	0.0447145	0	0	0
11140	9.3	168	3				1			0		0	0	80	0	0	0	0	0.0180999	10.0888	0.041368	0	0	0
11126	10.1	0	5						0	0		0	0	65	0	0	0	0	0.0240116	5.58837	0.0474128	0	0	0
11126	10.1	0	4							0		0	0	74	0	0	0	0	0.0222764	6.83837	0.0490719	0	0	0
11126	10.1	0	3							0		0	0	80	0	0	0	0	0.0174455	7.58837	0.0417571	0	0	0
11126	10.1	168	5							0		0	0	81	0	0	0	0	0.018091	6.59315	0.0376908	0	0	0
11126	10.1	168	4							0		0	0	85	0	0	0	0	0.0136692	8.84315	0.0394967	0	0	0
11126	10.1	168	3							0		0	0	84	0	0	0	0	0.0170434	10.3432	0.0447774	0	0	0
11126	10.2	0	5		1				6	1		0	0	75	0	0	0	0	0.0233673	6.09259	0.0487186	0	0	0
11126	10.2	0	4				1			0		0	0	76	0	1	0	0	0.0208277	7.09259	0.0500025	0	0	4
11126	10.2	0	3				1			0		0	0	77	0	1	0	0	0.0156862	8.34259	0.0457392	0	0	4
11126	10.2	168	5				1			0		0	0	82	0	0	0	0	0.0171146	6.59267	0.0422369	0	0	0
11126	10.2	168	4				1			0		0	0	82	0	0	0	0	0.012005	8.59267	0.0411361	0	0	0
11126	10.2	168	3				1			0		0	0	82	0	0	0	0	0.0114218	11.0927	0.0433498	0	0	0
11126	10.3	0	5						0	0		0	0	70	0	1	0	0	0.0248834	5.30875	0.0496301	0	0	4
11126	10.3	0	4							0		0	0	80	0	1	0	0	0.0205978	7.05875	0.0513298	0	0	4
11126	10.3	0	3							0		0	0	79	0	1	0	0	0.0175791	8.05875	0.04295	0	0	4
11126	10.3	168	5							0		0	0	82	0	0	0	0	0.0212731	6.29378	0.0428309	0	0	0
11126	10.3	168	4							0		0	0	80	0	0	0	0	0.0140892	8.54378	0.0536925	0	0	0
11126	10.3	168	3							0		0	0	80	0	1	0	0	0.0156584	10.2938	0.0419183	0	0	4
11161	10.1	0	5						1	0		0	0	78	0	1	0	0	0.0230266	6.08837	0.0490013	0	0	4
11161	10.1	0	4							0		0	0	78	0	1	0	0	0.0214072	7.58837	0.0546097	0	0	4
11161	10.1	0	3							0		0	0	78	0	0	0	0	0.0177431	8.58837	0.0452644	0	0	0
11161	10.1	168	5							0		0	1	94	0	0	0	0	0.0167007	7.59315	0.0388237	1	2	0
11161	10.1	168	4							0		0	0	83	0	0	0	0	0.0116715	13.5932	0.0450807	0	0	0
11161	10.1	168	3		1					0		1	1	100	0	0	16.3432	0.0412761	0.0100789	13.3432	0.0384788	2	12	0
11161	10.2	0	5		1				6	1		0	0	76	0	0	0	0	0.0291983	6.09259	0.0512567	0	0	0
11161	10.2	0	4				1			0		0	0	79	0	0	0	0	0.0206079	6.84259	0.0434046	0	0	0
11161	10.2	0	3				1			0		0	0	79	0	1	0	0	0.0184422	9.34259	0.0474947	0	0	4
11161	10.2	168	5				1			0		0	0	87	0	0	0	0	0.0182927	7.09267	0.0413168	0	0	0
11161	10.2	168	4				1			0		0	0	83	0	0	0	0	0.0150051	9.84267	0.0417081	0	0	0
11161	10.2	168	3				1			0		0	0	82	0	1	0	0	0.0147263	11.5927	0.0442015	0	0	4
11161	10.3	0	5						0	0		0	0	81	0	1	0	0	0.0247495	5.80875	0.0499084	0	0	4
11161	10.3	0	4							0		0	0	80	0	0	0	0	0.0214978	7.30875	0.0484551	0	0	0
11161	10.3	0	3							0		0	0	78	0	0	0	0	0.0159713	8.55875	0.0409484	0	0	0
11161	10.3	168	5							0		0	0	87	0	0	0	0	0.0170464	7.29378	0.042071	0	0	0
11161	10.3	168	4							0		0	0	86	0	0	0	0	0.0152262	10.0438	0.0432037	0	0	0
11161	10.3	168	3							0		0	0	82	0	0	0	0	0.0159239	11.7938	0.0455581	0	0	0
11127	10.1	0	5				1		6	1		0	0	77	0	0	0	0	0.0207148	5.08837	0.0428803	0	0	0
11127	10.1	0	4		1					0		0	0	69	0	1	0	0	0.0260705	6.33837	0.0492961	0	0	4
11127	10.1	0	3				1			0		0	0	80	0	0	0	0	0.0152956	8.08837	0.0440367	0	0	0
11127	10.1	168	5				1			0		0	0	85	0	0	0	0	0.0174376	7.09315	0.0413653	0	0	0
11127	10.1	168	4				1			0		0	0	85	0	0	0	0	0.0133103	8.84315	0.0404213	0	0	0
11127	10.1	168	3				1			0		0	0	84	0	0	0	0	0.0109446	11.0932	0.0361169	0	0	0
11127	10.2	0	5						0	0		0	0	79	0	0	0	0	0.0212742	5.34259	0.0428364	0	0	0
11127	10.2	0	4							0		0	0	74	0	1	0	0	0.0184976	6.59259	0.0460327	0	0	4
11127	10.2	0	3							0		0	0	82	0	1	0	0	0.0141305	8.09259	0.0377209	0	0	4
11127	10.2	168	5							0		0	0	76	0	0	0	0	0.0160167	6.84267	0.0405452	0	0	0
11127	10.2	168	4							0		0	0	82	0	0	0	0	0.0142628	8.59267	0.0446174	0	0	0
11127	10.2	168	3							0		0	0	82	0	1	0	0	0.010451	10.8427	0.0421821	0	0	4
11127	10.3	0	5		1				6	1		0	0	74	0	1	0	0	0.027267	5.30875	0.0508174	0	0	4
11127	10.3	0	4				1			0		0	0	79	0	1	0	0	0.0214467	7.05875	0.0534269	0	0	4
11127	10.3	0	3				1			0		0	0	78	0	0	0	0	0.0180503	8.55875	0.0489813	0	0	0
11127	10.3	168	5				1			0		0	0	78	0	0	0	0	0.0215503	5.79378	0.0454695	0	0	0
11127	10.3	168	4				1			0		0	0	84	0	1	0	0	0.0123446	8.29378	0.0491584	0	0	4
11127	10.3	168	3				1			0		0	0	78	0	0	0	0	0.0126752	10.5438	0.0447069	0	0	0
11165	10.1	0	5						0	0		1	0	77	0	0	6.33837	0.0595967	0.0238663	6.33837	0.0595967	1	1	0
11165	10.1	0	4							0		0	0	82	0	1	0	0	0.0212657	6.83837	0.0550478	0	0	4
11165	10.1	0	3							0		0	0	77	0	1	0	0	0.0184202	8.58837	0.0512244	0	0	4
11165	10.1	168	5							0		0	0	75	1	1	9.34315	0.0523775	0.0140517	8.34315	0.0481582	1	3	34
11165	10.1	168	4							0		0	0	79	1	1	14.3432	0.0714078	0.0159172	9.84315	0.0491151	1	3	34
11165	10.1	168	3							0		0	0	79	0	0	0	0	0.0149981	12.0932	0.0447617	0	0	0
11165	10.2	0	5						0	0		0	0	75	0	1	0	0	0.0289672	6.59259	0.0599461	0	0	4
11165	10.2	0	4							0		0	0	86	0	1	0	0	0.0268085	6.84259	0.050704	0	0	4
11165	10.2	0	3							0		1	0	81	1	1	13.0926	0.04573	0.018293	9.09259	0.0525107	2	13	134
11165	10.2	168	5							0		0	0	82	0	1	0	0	0.0207683	6.59267	0.0455171	0	0	4
11165	10.2	168	4							0		0	0	83	0	1	0	0	0.0185479	9.09267	0.0435324	0	0	4
11165	10.2	168	3							0		0	0	70	0	1	0	0	0.0151841	11.8427	0.0439865	0	0	4
11165	10.3	0	5		1				6	1		0	0	69	0	1	0	0	0.0424667	6.30875	0.0940206	0	0	4
11165	10.3	0	4				1			0		1	1	95	0	1	7.55875	0.0590328	0.0240985	7.05875	0.0574402	2	12	124
11165	10.3	0	3				1			0		0	0	79	0	1	0	0	0.0193398	9.05875	0.0542899	0	0	4
11165	10.3	168	5				1			0		0	1	90	0	0	0	0	0.0129132	7.54378	0.0426249	1	2	0
11165	10.3	168	4				1			0		0	0	79	0	1	0	0	0.0195451	9.04378	0.0498125	0	0	4
11165	10.3	168	3				1			0		0	0	84	0	1	0	0	0.0137769	11.0438	0.0428937	0	0	4
11132	10.1	0	5				1		6	1	11132	0	0	73	0	0	0	0	0.020176	6.08837	0.0487227	0	0	0
11132	10.1	0	4		1					0		0	0	68	0	1	0	0	0.0277645	6.58837	0.0581508	0	0	4
11132	10.1	0	3				1			0		0	0	73	0	1	0	0	0.0171198	8.08837	0.0441389	0	0	4
11132	10.1	168	5				1			0		0	0	86	0	0	0	0	0.0116818	7.09315	0.0383231	0	0	0
11132	10.1	168	4				1			0		0	0	82	0	0	0	0	0.0177665	8.84315	0.0463192	0	0	0
11132	10.1	168	3				1			0		0	0	73	0	0	0	0	0.0170102	11.3432	0.0487491	0	0	0
11132	10.2	0	5		1				3	0		0	0	69	0	1	0	0	0.0256574	5.59259	0.0527268	0	0	4
11132	10.2	0	4				1			0		0	0	72	0	0	0	0	0.0209064	6.84259	0.0429813	0	0	0
11132	10.2	0	3				1			0		0	0	76	0	1	0	0	0.0172673	8.09259	0.0442723	0	0	4
11132	10.2	168	5							0		0	0	83	0	0	0	0	0.0122365	6.34267	0.0341916	0	0	0
11132	10.2	168	4							0		0	0	81	0	0	0	0	0.0114996	8.84267	0.0407347	0	0	0
11132	10.2	168	3							0		0	0	72	0	1	0	0	0.0153381	11.3427	0.0473703	0	0	4
11132	10.3	0	5		1				6	1		0	0	65	0	0	0	0	0.0300566	5.55875	0.0486539	0	0	0
11132	10.3	0	4				1			0		0	0	76	0	1	0	0	0.024365	6.55875	0.0534251	0	0	4
11132	10.3	0	3				1			0		0	0	78	0	0	0	0	0.0168093	8.80875	0.0490933	0	0	0
11132	10.3	168	5				1			0		0	0	71	0	0	0	0	0.0158673	6.79378	0.0410691	0	0	0
11132	10.3	168	4				1			0		0	0	72	0	0	0	0	0.0204153	9.04378	0.0538434	0	0	0
11132	10.3	168	3				1			0		0	0	71	0	1	0	0	0.016783	10.2938	0.049226	0	0	4
11177	10.1	0	5						0	0		0	0	68	0	1	0	0	0.0202332	6.33837	0.0488367	0	0	4
11177	10.1	0	4							0		0	0	75	0	1	0	0	0.0146486	8.08837	0.0433793	0	0	4
11177	10.1	0	3							0		0	0	63	0	0	0	0	0.0177541	9.33837	0.0498303	0	0	0
11177	10.1	168	5							0		0	0	72	0	0	0	0	0.0130489	8.59315	0.046748	0	0	0
11177	10.1	168	4							0		0	0	78	0	1	0	0	0.0158633	8.84315	0.0432096	0	0	4
11177	10.1	168	3							0		0	0	71	0	0	0	0	0.0158643	10.8432	0.0434048	0	0	0
11177	10.2	0	5						0	0		0	0	66	0	1	0	0	0.0172383	6.84259	0.0508054	0	0	4
11177	10.2	0	4							0		0	0	69	0	1	0	0	0.0194092	7.09259	0.0468732	0	0	4
11177	10.2	0	3							0		0	0	73	0	0	0	0	0.0157429	8.59259	0.044449	0	0	0
11177	10.2	168	5							0		0	1	90	0	0	0	0	0.0124216	7.34267	0.0376741	1	2	0
11177	10.2	168	4							0		0	0	79	0	1	0	0	0.0139907	9.09267	0.0442761	0	0	4
11177	10.2	168	3							0		0	0	74	0	0	0	0	0.0130905	10.8427	0.0432133	0	0	0
11177	10.3	0	5					1	6	1		0	0	67	0	0	0	0	0.0230234	6.80875	0.0600636	0	0	0
11177	10.3	0	4					1		0		0	0	73	0	0	0	0	0.0181958	6.80875	0.0428325	0	0	0
11177	10.3	0	3					1		0		0	0	71	0	0	0	0	0.0154529	8.80875	0.0425378	0	0	0
11177	10.3	168	5					1		0		0	0	76	0	0	0	0	0.0160074	8.04378	0.0445377	0	0	0
11177	10.3	168	4					1		0		0	0	79	0	0	0	0	0.0169683	8.79378	0.0452691	0	0	0
11177	10.3	168	3					1		0		0	0	71	0	0	0	0	0.0122137	10.7938	0.0434335	0	0	0
11142	10.1	0	5		1				6	1		0	0	77	0	1	0	0	0.034497	5.83837	0.0659384	0	0	4
11142	10.1	0	4		1					0		0	1	90	0	1	0	0	0.0290998	7.33837	0.0683469	1	2	24
11142	10.1	0	3			1				0		0	0	74	0	1	0	0	0.021303	8.33837	0.0538075	0	0	4
11142	10.1	168	5			1				0		0	1	93	0	0	0	0	0.0188488	8.09315	0.0490284	1	2	0
11142	10.1	168	4			1				0		0	0	85	0	0	0	0	0.0142239	10.5932	0.0483763	0	0	0
11142	10.1	168	3			1				0		0	0	84	0	1	0	0	0.0144118	11.5932	0.0469023	0	0	4
11142	10.2	0	5						1	0		0	0	76	0	1	0	0	0.0270216	6.84259	0.0644848	0	0	4
11142	10.2	0	4							0		1	1	93	1	0	9.84259	0.0555462	0.0250155	7.59259	0.0541623	3	123	0
11142	10.2	0	3							0		0	0	87	0	1	0	0	0.0150891	9.09259	0.0507301	0	0	4
11142	10.2	168	5							0		0	0	82	0	1	0	0	0.0221469	8.09267	0.0501513	0	0	4
11142	10.2	168	4		1					0		0	0	81	1	0	8.84267	0.0319423	0.00979391	8.84267	0.0319423	1	3	0
11142	10.2	168	3							0		0	0	66	0	0	0	0	0.0187955	11.0927	0.0485626	0	0	0
11142	10.3	0	5		1				6	1		0	0	89	0	1	0	0	0.0373887	6.30875	0.0614746	0	0	4
11142	10.3	0	4		1					0		1	0	79	0	1	7.55875	0.0682268	0.0306605	7.55875	0.0682268	1	1	14
11142	10.3	0	3			1				0		0	0	83	0	1	0	0	0.0183285	8.30875	0.050392	0	0	4
11142	10.3	168	5			1				0		0	0	78	0	0	0	0	0.0154355	7.29378	0.0438194	0	0	0
11142	10.3	168	4			1				0		0	0	73	0	0	0	0	0.0134992	9.29378	0.0462123	0	0	0
11142	10.3	168	3			1				0		0	0	73	0	1	0	0	0.0163004	10.5438	0.0487116	0	0	4
11179	10.1	0	5		1				6	1		0	0	61	0	1	0	0	0.0356068	5.58837	0.0728475	0	0	4
11179	10.1	0	4				1			0		0	0	60	0	1	0	0	0.0288389	7.08837	0.0644356	0	0	4
11179	10.1	0	3				1			0		0	0	67	0	1	0	0	0.0274912	8.08837	0.0588385	0	0	4
11179	10.1	168	5				1			0		0	0	72	0	0	0	0	0.0167092	7.84315	0.0485684	0	0	0
11179	10.1	168	4				1			0		0	0	78	1	0	9.34315	0.0516832	0.0201538	8.84315	0.0513611	1	3	0
11179	10.1	168	3				1			0		0	0	66	0	0	0	0	0.0180734	10.8432	0.0466212	0	0	0
11179	10.2	0	5						0	0		0	0	74	0	1	0	0	0.0287879	6.09259	0.0631228	0	0	4
11179	10.2	0	4							0		0	0	67	0	0	0	0	0.0286431	6.59259	0.0553486	0	0	0
11179	10.2	0	3							0		0	0	65	0	0	0	0	0.0236453	8.84259	0.0535699	0	0	0
11179	10.2	168	5							0		0	0	76	0	0	0	0	0.028738	6.34267	0.0484923	0	0	0
11179	10.2	168	4							0		0	0	66	0	1	0	0	0.0174407	8.34267	0.0523911	0	0	4
11179	10.2	168	3							0		0	0	77	0	0	0	0	0.019968	9.84267	0.0491024	0	0	0
11179	10.3	0	5						0	0		0	0	60	1	1	6.55875	0.0702151	0.0323753	6.05875	0.0673973	1	3	34
11179	10.3	0	4							0		0	0	64	1	0	7.80875	0.0768634	0.0340031	7.05875	0.0712167	1	3	0
11179	10.3	0	3							0		0	0	84	0	0	0	0	0.0268652	7.80875	0.0544674	0	0	0
11179	10.3	168	5							0		0	0	64	0	1	0	0	0.0271331	7.29378	0.0578134	0	0	4
11179	10.3	168	4							0		0	0	74	0	0	0	0	0.0185981	8.79378	0.0525048	0	0	0
11179	10.3	168	3							0		0	0	78	0	0	0	0	0.0192287	9.29378	0.0468627	0	0	0
11193	11.1	0	5						0	0		0	0	72	0	1	0	0	0.0262591	5.8351	0.057822	0	0	4
11193	11.1	0	4							0		0	0	69	0	1	0	0	0.0274895	6.5851	0.0583743	0	0	4
11193	11.1	0	3							0		0	0	70	0	1	0	0	0.0278391	7.5851	0.0535102	0	0	4
11193	11.1	168	5							0		0	0	79	0	1	0	0	0.0161081	6.8349	0.0508807	0	0	4
11193	11.1	168	4							0		0	0	78	0	0	0	0	0.018878	8.3349	0.0456119	0	0	0
11193	11.1	168	3							0		0	0	70	0	1	0	0	0.0232442	9.5849	0.0511586	0	0	4
11193	11.2	0	5						0	0		0	0	76	0	1	0	0	0.0285498	5.33212	0.0575595	0	0	4
11193	11.2	0	4							0		0	0	67	0	1	0	0	0.0271919	6.33212	0.0521885	0	0	4
11193	11.2	0	3							0		0	0	73	0	1	0	0	0.025175	8.08212	0.0599677	0	0	4
11193	11.2	168	5							0		0	0	73	0	0	0	0	0.0273084	5.82646	0.0455832	0	0	0
11193	11.2	168	4							0		0	0	70	0	1	0	0	0.0264158	7.07646	0.0611376	0	0	4
11193	11.2	168	3							0		0	0	70	0	1	0	0	0.0166531	8.82646	0.0522743	0	0	4
11193	11.3	0	5						0	0		0	0	61	0	1	0	0	0.0283226	6.07751	0.0582527	0	0	4
11193	11.3	0	4							0		0	0	82	0	1	0	0	0.0308751	7.07751	0.0623422	0	0	4
11193	11.3	0	3							0		0	0	69	0	0	0	0	0.0307809	7.82751	0.0549199	0	0	0
11193	11.3	168	5							0		0	0	69	0	0	0	0	0.0166019	6.27699	0.0473875	0	0	0
11193	11.3	168	4							0		0	0	75	0	0	0	0	0.0163001	7.77699	0.0477604	0	0	0
11193	11.3	168	3							0		0	0	61	0	1	0	0	0.0223559	9.02699	0.0592227	0	0	4
11214	11.1	0	5		1				6	1	11214	1	1	91	0	0	7.0851	0.0452913	0.015989	6.5851	0.043226	2	12	0
11214	11.1	0	4				1			0		1	1	92	0	1	9.5851	0.0393351	0.0107619	9.0851	0.0378153	2	12	124
11214	11.1	0	3				1			0		0	0	82	0	1	0	0	0.00945626	11.0851	0.0381268	0	0	4
11214	11.1	168	5				1			0		0	0	72	0	0	0	0	0.0141491	8.8349	0.0489744	0	0	0
11214	11.1	168	4				1			0		0	0	73	0	1	0	0	0.0109508	11.3349	0.0459841	0	0	4
11214	11.1	168	3				1			0		0	0	81	0	0	0	0	0.00849054	13.8349	0.042029	0	0	0
11214	11.2	0	5		1				6	1		0	0	79	0	0	0	0	0.0194754	6.58212	0.049112	0	0	0
11214	11.2	0	4				1			0		0	0	89	0	1	0	0	0.0126257	8.58212	0.0366031	0	0	4
11214	11.2	0	3				1			0		0	1	94	0	1	0	0	0.00968293	11.8321	0.0398506	1	2	24
11214	11.2	168	5				1			0		0	0	82	0	0	0	0	0.0168848	7.32646	0.047962	0	0	0
11214	11.2	168	4				1			0		0	0	69	0	0	0	0	0.0170521	9.32646	0.0477656	0	0	0
11214	11.2	168	3				1			0		0	0	72	0	1	0	0	0.00873864	12.5765	0.0418448	0	0	4
11214	11.3	0	5		1				7	0		0	0	85	0	0	0	0	0.0176364	6.82751	0.0464347	0	0	0
11214	11.3	0	4				1			0		0	1	92	0	0	0	0	0.00972843	9.07751	0.0412507	1	2	0
11214	11.3	0	3				1			0		0	0	86	0	1	0	0	0.0100134	11.0775	0.0395554	0	0	4
11214	11.3	168	5		1		1			0		0	1	90	0	0	0	0	0.0134803	8.02699	0.0471649	1	2	0
11214	11.3	168	4				1			0		0	0	87	0	1	0	0	0.00845008	12.777	0.038502	0	0	4
11214	11.3	168	3				1			0		0	0	86	0	1	0	0	0.0053978	15.277	0.0339247	0	0	4
11194	11.1	0	5						0	0		0	0	57	0	1	0	0	0.0250247	5.8351	0.0559541	0	0	4
11194	11.1	0	4							0		0	0	59	0	1	0	0	0.0278002	7.0851	0.0615255	0	0	4
11194	11.1	0	3							0		0	0	59	0	1	0	0	0.0250332	8.8351	0.0655523	0	0	4
11194	11.1	168	5							0		0	0	65	0	1	0	0	0.0233492	6.0849	0.0566373	0	0	4
11194	11.1	168	4							0		0	0	50	0	1	0	0	0.0233053	7.5849	0.054821	0	0	4
11194	11.1	168	3							0		0	0	68	0	1	0	0	0.0164953	9.5849	0.0474505	0	0	4
11194	11.2	0	5						0	0		0	0	70	0	1	0	0	0.0275066	5.83212	0.0580482	0	0	4
11194	11.2	0	4							0		0	0	64	0	1	0	0	0.0227862	7.33212	0.056983	0	0	4
11194	11.2	0	3							0		0	0	59	0	1	0	0	0.0262773	8.83212	0.0643206	0	0	4
11194	11.2	168	5							0		0	0	71	0	1	0	0	0.0167489	6.32646	0.0487909	0	0	4
11194	11.2	168	4							0		0	0	62	0	1	0	0	0.0220807	8.07646	0.058075	0	0	4
11194	11.2	168	3							0		0	0	53	0	1	0	0	0.0279818	8.32646	0.0588193	0	0	4
11194	11.3	0	5						0	0		0	0	65	0	1	0	0	0.0307036	6.07751	0.0629365	0	0	4
11194	11.3	0	4							0		0	0	63	0	1	0	0	0.0262661	7.32751	0.062153	0	0	4
11194	11.3	0	3							0		0	0	60	0	1	0	0	0.0228441	8.32751	0.0556919	0	0	4
11194	11.3	168	5							0		0	0	61	0	1	0	0	0.0290811	5.77699	0.0508868	0	0	4
11194	11.3	168	4							0		0	0	66	0	1	0	0	0.0156454	7.52699	0.0456323	0	0	4
11194	11.3	168	3							0		0	0	64	0	1	0	0	0.0204496	9.02699	0.0468449	0	0	4
11223	11.1	0	5						1	0		0	0	79	0	1	0	0	0.0189982	6.8351	0.0572441	0	0	4
11223	11.1	0	4							0		0	0	80	0	1	0	0	0.0186415	8.0851	0.0508845	0	0	4
11223	11.1	0	3							0		0	0	51	0	1	0	0	0.0193118	8.8351	0.0506784	0	0	4
11223	11.1	168	5							0		0	0	76	0	0	0	0	0.0235336	7.0849	0.0489743	0	0	0
11223	11.1	168	4							0		0	0	70	0	1	0	0	0.0183473	9.0849	0.054023	0	0	4
11223	11.1	168	3		1					0		0	0	77	0	1	0	0	0.0114305	11.3349	0.0461353	0	0	4
11223	11.2	0	5						0	0		0	0	83	1	1	7.83212	0.0562597	0.0185388	7.08212	0.0557711	1	3	34
11223	11.2	0	4							0		0	0	86	0	1	0	0	0.0184767	7.58212	0.0475663	0	0	4
11223	11.2	0	3							0		0	0	81	0	1	0	0	0.0136909	9.58212	0.0463899	0	0	4
11223	11.2	168	5							0		0	0	61	0	1	0	0	0.0174231	7.82646	0.054001	0	0	4
11223	11.2	168	4							0		0	0	57	0	0	0	0	0.021199	8.82646	0.0541505	0	0	0
11223	11.2	168	3							0		0	0	63	0	1	0	0	0.0155929	10.5765	0.0523865	0	0	4
11223	11.3	0	5			1			6	1		1	0	86	0	0	8.57751	0.0508465	0.018484	5.82751	0.0417232	1	1	0
11223	11.3	0	4			1				0		0	0	68	0	1	0	0	0.0196118	8.07751	0.0596477	0	0	4
11223	11.3	0	3			1				0		1	0	87	1	1	10.0775	0.0518969	0.0198443	8.82751	0.050292	2	13	134
11223	11.3	168	5		1					0		0	0	86	1	1	10.277	0.0432485	0.00957322	8.77699	0.039796	1	3	34
11223	11.3	168	4		1					0		0	0	85	1	1	11.027	0.0456792	0.0102423	10.277	0.0450852	1	3	34
11223	11.3	168	3		1					0		1	1	93	1	1	13.527	0.0354882	0.00660999	11.277	0.0320568	3	123	1234
11205	11.1	0	5						0	0		0	0	87	0	0	0	0	0.0233901	5.8351	0.0495844	0	0	0
11205	11.1	0	4							0		0	0	81	0	0	0	0	0.0255503	7.3351	0.0500417	0	0	0
11205	11.1	0	3							0		0	0	82	0	0	0	0	0.0183461	9.0851	0.0502322	0	0	0
11205	11.1	168	5							0		0	0	83	0	0	0	0	0.0201095	6.5849	0.0463514	0	0	0
11205	11.1	168	4							0		0	0	79	0	0	0	0	0.0167303	8.5849	0.0483244	0	0	0
11205	11.1	168	3							0		0	0	83	0	1	0	0	0.0199119	10.0849	0.0536279	0	0	4
11205	11.2	0	5						0	0		0	0	76	0	0	0	0	0.0277019	5.83212	0.0545479	0	0	0
11205	11.2	0	4							0		0	0	85	0	1	0	0	0.0232993	6.83212	0.0510313	0	0	4
11205	11.2	0	3							0		0	0	84	0	0	0	0	0.0171224	8.83212	0.0501758	0	0	0
11205	11.2	168	5							0		0	0	81	0	0	0	0	0.0238715	6.57646	0.0494142	0	0	0
11205	11.2	168	4							0		0	0	89	0	1	0	0	0.01823	7.32646	0.0453712	0	0	4
11205	11.2	168	3							0		0	0	81	0	0	0	0	0.0196357	9.07646	0.0509987	0	0	0
11205	11.3	0	5						0	0		0	0	82	0	0	0	0	0.0251199	6.07751	0.0517648	0	0	0
11205	11.3	0	4							0		0	0	85	0	1	0	0	0.024145	7.07751	0.0558599	0	0	4
11205	11.3	0	3							0		0	0	87	0	1	0	0	0.0191759	8.82751	0.0488411	0	0	4
11205	11.3	168	5							0		0	0	79	0	0	0	0	0.0222126	5.77699	0.0457804	0	0	0
11205	11.3	168	4							0		0	0	82	0	1	0	0	0.018682	8.02699	0.053927	0	0	4
11205	11.3	168	3							0		0	0	81	0	1	0	0	0.0203879	9.52699	0.0543293	0	0	4
11227	11.1	0	5						1	0		0	0	89	0	0	0	0	0.0103875	10.8351	0.0458782	0	0	0
11227	11.1	0	4							0		1	1	99	0	0	13.0851	0.0362196	0.0078828	13.0851	0.0362196	2	12	0
11227	11.1	0	3							0		0	1	95	0	1	0	0	0.00702181	17.8351	0.0382655	1	2	24
11227	11.1	168	5							0		0	1	91	0	1	0	0	0.00705729	12.0849	0.0350983	1	2	24
11227	11.1	168	4							0		1	1	95	1	0	17.0849	0.0305174	0.00606375	15.0849	0.0304075	3	123	0
11227	11.1	168	3		1					0		0	1	93	0	1	0	0	0.00351106	18.5849	0.0229757	1	2	24
11227	11.2	0	5		1				6	1		1	1	97	0	0	10.5821	0.0446595	0.0116269	10.0821	0.0446194	2	12	0
11227	11.2	0	4		1					0		0	1	92	0	1	0	0	0.0106949	12.8321	0.0471645	1	2	24
11227	11.2	0	3			1				0		0	1	93	0	0	0	0	0.00373799	16.0821	0.0255568	1	2	0
11227	11.2	168	5			1				0		0	0	78	0	0	0	0	0.00634308	12.0765	0.0332978	0	0	0
11227	11.2	168	4			1				0		0	0	88	0	0	0	0	0.00549511	14.5765	0.0287611	0	0	0
11227	11.2	168	3			1				0		0	1	92	0	0	0	0	0.00370622	18.8265	0.0268381	1	2	0
11227	11.3	0	5		1				6	1		0	0	89	0	1	0	0	0.0145804	10.0775	0.0509051	0	0	4
11227	11.3	0	4		1					0		0	1	94	0	0	0	0	0.0108549	12.8275	0.0492115	1	2	0
11227	11.3	0	3			1				0		0	1	92	0	0	0	0	0.00453313	16.8275	0.0291896	1	2	0
11227	11.3	168	5		1					0		0	0	81	0	1	0	0	0.00701805	12.027	0.0354085	0	0	4
11227	11.3	168	4			1				0		0	1	94	0	0	0	0	0.00450736	15.027	0.0277216	1	2	0
11227	11.3	168	3			1				0		0	0	89	0	0	0	0	0.0037251	18.277	0.023056	0	0	0
11210	11.1	0	5						0	0		0	0	86	1	1	10.8351	0.0760658	0.0241538	6.8351	0.0589955	1	3	34
11210	11.1	0	4							0		1	0	79	1	1	12.3351	0.0606183	0.0260514	8.0851	0.0659637	2	13	134
11210	11.1	0	3							0		1	0	74	1	1	14.8351	0.0444749	0.020006	9.5851	0.0563074	2	13	134
11210	11.1	168	5							0		0	0	67	0	0	0	0	0.0161388	8.3349	0.0482059	0	0	0
11210	11.1	168	4							0		0	0	64	0	1	0	0	0.0216722	10.0849	0.0531496	0	0	4
11210	11.1	168	3							0		0	0	70	0	1	0	0	0.0184696	12.0849	0.0542692	0	0	4
11210	11.2	0	5						0	0		1	0	81	1	1	12.0821	0.0531635	0.0247406	6.83212	0.0602156	2	13	134
11210	11.2	0	4							0		0	0	73	1	1	12.3321	0.0643035	0.0227519	8.33212	0.0622476	1	3	34
11210	11.2	0	3							0		1	0	79	0	1	10.0821	0.0561592	0.0192583	9.58212	0.0556343	1	1	14
11210	11.2	168	5							0		0	0	76	0	1	0	0	0.0202868	8.07646	0.0537301	0	0	4
11210	11.2	168	4							0		0	0	74	0	1	0	0	0.0205905	9.07646	0.0544097	0	0	4
11210	11.2	168	3							0		0	0	62	0	1	0	0	0.0145695	10.3265	0.0508387	0	0	4
11210	11.3	0	5						1	0		0	0	78	1	1	10.3275	0.0706608	0.0204294	6.82751	0.0543576	1	3	34
11210	11.3	0	4							0		1	0	83	0	1	8.57751	0.0652852	0.0231845	8.07751	0.0623659	1	1	14
11210	11.3	0	3							0		1	0	85	0	0	10.0775	0.0593994	0.0203685	9.57751	0.058133	1	1	0
11210	11.3	168	5							0		0	0	76	0	0	0	0	0.0133002	9.02699	0.0481921	0	0	0
11210	11.3	168	4							0		0	0	78	0	1	0	0	0.0153688	9.52699	0.0502131	0	0	4
11210	11.3	168	3		1					0		1	0	79	0	0	11.777	0.0480521	0.0108327	11.027	0.047423	1	1	0
11230	11.1	0	5						0	0		0	0	63	0	0	0	0	0.0274244	6.5851	0.0626023	0	0	0
11230	11.1	0	4							0		0	0	63	0	1	0	0	0.0256485	7.8351	0.0613904	0	0	4
11230	11.1	0	3							0		0	0	75	0	1	0	0	0.0213702	8.3351	0.0480122	0	0	4
11230	11.1	168	5							0		0	0	72	0	1	0	0	0.0181031	7.5849	0.052462	0	0	4
11230	11.1	168	4							0		0	0	79	0	1	0	0	0.0196432	8.3349	0.0468661	0	0	4
11230	11.1	168	3							0		0	0	67	0	1	0	0	0.0286267	9.0849	0.0510205	0	0	4
11230	11.2	0	5				1		6	1		0	0	79	0	0	0	0	0.0320077	6.33212	0.0649769	0	0	0
11230	11.2	0	4		1					0		0	0	64	0	0	0	0	0.0423509	7.58212	0.0837386	0	0	0
11230	11.2	0	3				1			0		0	0	71	0	0	0	0	0.0265171	9.08212	0.0552903	0	0	0
11230	11.2	168	5				1			0		0	0	60	0	1	0	0	0.0225373	6.82646	0.0562755	0	0	4
11230	11.2	168	4				1			0		0	0	63	0	1	0	0	0.0313081	8.32646	0.060595	0	0	4
11230	11.2	168	3				1			0		0	0	60	0	1	0	0	0.0264605	9.32646	0.0595727	0	0	4
11230	11.3	0	5						0	0		0	0	69	0	1	0	0	0.0331792	6.32751	0.0729981	0	0	4
11230	11.3	0	4							0		0	0	73	0	0	0	0	0.028641	8.07751	0.0598468	0	0	0
11230	11.3	0	3							0		0	0	68	0	1	0	0	0.0289404	9.07751	0.0670592	0	0	4
11230	11.3	168	5							0		0	0	69	0	0	0	0	0.0313173	6.77699	0.0567546	0	0	0
11230	11.3	168	4							0		0	0	76	0	0	0	0	0.0182069	7.77699	0.0458776	0	0	0
11230	11.3	168	3							0		0	0	72	0	1	0	0	0.0176839	9.02699	0.0455652	0	0	4
11237	12.1	0	5						0	0		0	0	65	0	1	0	0	0.0214818	6.09349	0.0595018	0	0	4
11237	12.1	0	4							0		0	0	58	0	0	0	0	0.0262843	7.09349	0.0624646	0	0	0
11237	12.1	0	3							0		0	0	65	0	1	0	0	0.0236823	7.59349	0.0531626	0	0	4
11237	12.1	168	5							0		0	0	61	0	1	0	0	0.0248627	6.83064	0.0585175	0	0	4
11237	12.1	168	4							0		0	0	75	0	0	0	0	0.0252702	7.83064	0.0570343	0	0	0
11237	12.1	168	3							0		0	0	74	0	1	0	0	0.0207781	9.83064	0.0590826	0	0	4
11237	12.2	0	5						1	0		0	0	72	0	1	0	0	0.0235108	6.58811	0.0622564	0	0	4
11237	12.2	0	4							0		0	0	66	0	0	0	0	0.0278476	7.58811	0.0546878	0	0	0
11237	12.2	0	3							0		0	0	72	0	0	0	0	0.0200567	9.08811	0.0523598	0	0	0
11237	12.2	168	5							0		0	0	67	0	0	0	0	0.0224895	8.08945	0.054457	0	0	0
11237	12.2	168	4							0		0	0	77	0	1	0	0	0.0199205	9.08945	0.0548059	0	0	4
11237	12.2	168	3		1					0		0	0	64	0	1	0	0	0.0122017	12.3394	0.0504027	0	0	4
11237	12.3	0	5						0	0		0	0	66	0	1	0	0	0.0262304	6.5669	0.0619411	0	0	4
11237	12.3	0	4							0		0	0	60	0	1	0	0	0.0288498	7.8169	0.0624681	0	0	4
11237	12.3	0	3							0		0	0	68	0	1	0	0	0.0236314	8.8169	0.0600216	0	0	4
11237	12.3	168	5							0		0	0	77	0	1	0	0	0.0196632	7.30629	0.0518506	0	0	4
11237	12.3	168	4							0		0	0	78	0	0	0	0	0.0226499	8.30629	0.0519072	0	0	0
11237	12.3	168	3							0		0	0	75	0	0	0	0	0.0177105	9.05629	0.0413476	0	0	0
11257	12.1	0	5						0	0		0	0	63	0	1	0	0	0.0264757	6.84349	0.0648266	0	0	4
11257	12.1	0	4							0		0	0	57	0	0	0	0	0.0221866	8.09349	0.0568653	0	0	0
11257	12.1	0	3							0		0	0	73	0	1	0	0	0.0178977	9.09349	0.0482386	0	0	4
11257	12.1	168	5							0		0	0	72	0	0	0	0	0.0216171	7.33064	0.0530424	0	0	0
11257	12.1	168	4							0		0	0	74	0	0	0	0	0.0191285	9.33064	0.058111	0	0	0
11257	12.1	168	3							0		0	0	71	0	1	0	0	0.0199434	10.3306	0.0535221	0	0	4
11257	12.2	0	5						0	0		0	0	59	0	1	0	0	0.0285143	6.33811	0.0585067	0	0	4
11257	12.2	0	4							0		0	0	78	0	1	0	0	0.0255013	6.83811	0.0537965	0	0	4
11257	12.2	0	3							0		0	0	77	0	1	0	0	0.0203623	8.58811	0.0511708	0	0	4
11257	12.2	168	5							0		0	0	76	0	1	0	0	0.0218169	6.83945	0.0531295	0	0	4
11257	12.2	168	4							0		0	0	65	0	0	0	0	0.0223731	8.08945	0.0516234	0	0	0
11257	12.2	168	3							0		0	0	72	0	1	0	0	0.0173403	10.0894	0.0532665	0	0	4
11257	12.3	0	5						0	0		0	0	71	0	1	0	0	0.0242995	7.8169	0.0717301	0	0	4
11257	12.3	0	4							0		0	0	63	0	1	0	0	0.0210949	8.5669	0.061371	0	0	4
11257	12.3	0	3							0		0	0	69	0	1	0	0	0.0183468	9.3169	0.0538282	0	0	4
11257	12.3	168	5							0		0	0	75	0	1	0	0	0.0156108	7.55629	0.0460676	0	0	4
11257	12.3	168	4							0		0	0	65	0	1	0	0	0.0207652	8.30629	0.0507391	0	0	4
11257	12.3	168	3							0		0	0	72	0	1	0	0	0.0188736	10.0563	0.0545781	0	0	4
11239	12.1	0	5						1	0		0	0	72	0	1	0	0	0.0273827	6.09349	0.0551789	0	0	4
11239	12.1	0	4							0		0	0	64	0	1	0	0	0.0287558	6.84349	0.0591335	0	0	4
11239	12.1	0	3							0		0	0	73	0	0	0	0	0.0215684	8.09349	0.053457	0	0	0
11239	12.1	168	5							0		0	0	67	0	1	0	0	0.0276825	7.08064	0.0569622	0	0	4
11239	12.1	168	4							0		0	0	64	0	1	0	0	0.0268156	7.58064	0.0542811	0	0	4
11239	12.1	168	3		1					0		0	0	79	0	0	0	0	0.0128172	10.0806	0.0496709	0	0	0
11239	12.2	0	5						0	0		0	0	72	0	1	0	0	0.0250132	5.33811	0.0629898	0	0	4
11239	12.2	0	4							0		0	0	71	0	0	0	0	0.028963	6.58811	0.0525689	0	0	0
11239	12.2	0	3							0		0	0	70	0	0	0	0	0.0240368	8.08811	0.0575725	0	0	0
11239	12.2	168	5							0		0	0	67	0	1	0	0	0.0245068	6.83945	0.0565308	0	0	4
11239	12.2	168	4							0		0	0	75	0	0	0	0	0.0169311	8.08945	0.0513041	0	0	0
11239	12.2	168	3							0		0	0	52	0	0	0	0	0.0217893	8.58945	0.0403608	0	0	0
11239	12.3	0	5						0	0		0	0	59	0	0	0	0	0.0278262	6.5669	0.0629228	0	0	0
11239	12.3	0	4							0		0	0	74	0	1	0	0	0.030005	7.5669	0.0607386	0	0	4
11239	12.3	0	3							0		0	0	61	0	1	0	0	0.0287941	8.0669	0.0626353	0	0	4
11239	12.3	168	5							0		0	0	81	0	1	0	0	0.0154637	7.30629	0.0428533	0	0	4
11239	12.3	168	4							0		0	0	74	0	1	0	0	0.0169004	8.30629	0.0458066	0	0	4
11239	12.3	168	3							0		0	0	62	0	0	0	0	0.0187042	9.30629	0.0465033	0	0	0
11259	12.1	0	5		1				6	1		0	0	63	0	1	0	0	0.0659713	6.09349	0.107525	0	0	4
11259	12.1	0	4		1					0		0	0	61	0	1	0	0	0.0546033	7.34349	0.0917851	0	0	4
11259	12.1	0	3		1					0		0	0	74	0	0	0	0	0.0340702	8.84349	0.0663737	0	0	0
11259	12.1	168	5			1				0		0	0	80	0	0	0	0	0.0208493	7.58064	0.0529071	0	0	0
11259	12.1	168	4			1				0		0	0	79	0	1	0	0	0.0215351	8.83064	0.0591058	0	0	4
11259	12.1	168	3			1				0		0	0	88	0	0	0	0	0.0160666	10.0806	0.0453685	0	0	0
11259	12.2	0	5		1				6	1		0	0	61	0	1	0	0	0.0697576	6.08811	0.0992648	0	0	4
11259	12.2	0	4		1					0		0	0	68	0	0	0	0	0.0352252	7.33811	0.0700843	0	0	0
11259	12.2	0	3		1					0		0	0	75	0	1	0	0	0.0316912	8.58811	0.0629561	0	0	4
11259	12.2	168	5			1				0		0	0	75	0	1	0	0	0.0214261	7.08945	0.0578018	0	0	4
11259	12.2	168	4			1				0		0	0	75	0	0	0	0	0.0221592	7.83945	0.0524905	0	0	0
11259	12.2	168	3			1				0		0	0	81	0	0	0	0	0.0178769	9.33945	0.0484669	0	0	0
11259	12.3	0	5						0	0		0	0	57	0	1	0	0	0.0369145	6.8169	0.0859559	0	0	4
11259	12.3	0	4							0		0	0	78	0	1	0	0	0.0329579	8.3169	0.0766846	0	0	4
11259	12.3	0	3							0		0	0	70	1	1	9.8169	0.0650227	0.0285244	9.3169	0.0630765	1	3	34
11259	12.3	168	5							0		0	0	79	0	1	0	0	0.0246627	7.05629	0.0524497	0	0	4
11259	12.3	168	4							0		0	0	75	0	0	0	0	0.0238223	8.55629	0.053206	0	0	0
11259	12.3	168	3							0		0	0	74	0	1	0	0	0.0215126	9.80629	0.0520616	0	0	4
11245	12.1	0	5						0	0		1	0	76	0	1	7.84349	0.0601859	0.016998	7.09349	0.0565007	1	1	14
11245	12.1	0	4							0		1	0	67	1	1	12.5935	0.0349087	0.0206842	8.09349	0.0597677	2	13	134
11245	12.1	0	3							0		1	0	73	0	1	9.84349	0.0548087	0.0140902	9.34349	0.0537603	1	1	14
11245	12.1	168	5							0		0	0	67	0	1	0	0	0.0196616	7.83064	0.0535666	0	0	4
11245	12.1	168	4							0		0	0	77	0	0	0	0	0.011386	10.3306	0.0478567	0	0	0
11245	12.1	168	3							0		0	0	70	0	0	0	0	0.0192096	11.0806	0.0583643	0	0	0
11245	12.2	0	5					1	6	1		1	0	73	0	1	7.08811	0.0593972	0.0236767	6.58811	0.057869	1	1	14
11245	12.2	0	4					1		0		0	0	67	0	1	0	0	0.0190277	8.33811	0.0560377	0	0	4
11245	12.2	0	3					1		0		1	0	71	0	1	9.08811	0.0552684	0.0197124	8.33811	0.0518365	1	1	14
11245	12.2	168	5					1		0		0	0	65	0	1	0	0	0.024677	7.33945	0.0584624	0	0	4
11245	12.2	168	4					1		0		0	0	61	0	1	0	0	0.0190717	9.83945	0.0570408	0	0	4
11245	12.2	168	3					1		0		0	0	56	0	0	0	0	0.0177697	10.3394	0.0518807	0	0	0
11245	12.3	0	5						0	0		0	0	62	0	1	0	0	0.0214831	7.0669	0.0648902	0	0	4
11245	12.3	0	4							0		0	0	63	0	1	0	0	0.0185829	8.0669	0.0628816	0	0	4
11245	12.3	0	3							0		0	0	50	0	1	0	0	0.0233563	9.5669	0.0627683	0	0	4
11245	12.3	168	5							0		1	0	75	0	1	7.55629	0.0492781	0.0162168	7.05629	0.0473939	1	1	14
11245	12.3	168	4							0		0	0	68	0	0	0	0	0.0219531	9.30629	0.0582278	0	0	0
11245	12.3	168	3							0		0	0	64	0	1	0	0	0.0238873	10.5563	0.0606435	0	0	4
11263	12.1	0	5						0	0		0	0	82	0	1	0	0	0.0253977	6.59349	0.0560086	0	0	4
11263	12.1	0	4							0		0	0	82	0	0	0	0	0.0254	8.59349	0.0573778	0	0	0
11263	12.1	0	3							0		0	0	81	0	0	0	0	0.0200435	9.09349	0.0469587	0	0	0
11263	12.1	168	5							0		0	0	89	0	0	0	0	0.0217176	8.08064	0.055639	0	0	0
11263	12.1	168	4							0		0	0	79	0	0	0	0	0.0258533	8.83064	0.0530968	0	0	0
11263	12.1	168	3							0		0	0	74	0	1	0	0	0.0190724	10.5806	0.0530315	0	0	4
11263	12.2	0	5						0	0		0	0	70	0	0	0	0	0.029053	6.58811	0.0633725	0	0	0
11263	12.2	0	4							0		0	0	75	0	0	0	0	0.025379	7.58811	0.0550561	0	0	0
11263	12.2	0	3							0		0	0	81	0	0	0	0	0.0222494	8.83811	0.0475683	0	0	0
11263	12.2	168	5							0		0	0	85	0	1	0	0	0.0170909	7.08945	0.0448279	0	0	4
11263	12.2	168	4							0		0	0	72	0	1	0	0	0.0212643	8.33945	0.0505315	0	0	4
11263	12.2	168	3							0		0	0	73	0	1	0	0	0.0200137	9.83945	0.0490325	0	0	4
11263	12.3	0	5		1				6	1		0	0	81	0	1	0	0	0.0287406	7.3169	0.065155	0	0	4
11263	12.3	0	4				1			0		0	0	75	0	0	0	0	0.0219841	8.5669	0.0557509	0	0	0
11263	12.3	0	3				1			0		0	0	78	0	0	0	0	0.0197836	9.3169	0.0470905	0	0	0
11263	12.3	168	5				1			0		0	0	81	0	1	0	0	0.0232514	7.05629	0.052752	0	0	4
11263	12.3	168	4				1			0		0	0	64	0	1	0	0	0.0144667	9.30629	0.0487268	0	0	4
11263	12.3	168	3				1			0		0	0	70	0	1	0	0	0.0149161	10.5563	0.0494155	0	0	4
11250	12.1	0	5						0	0		0	0	74	0	0	0	0	0.0141878	7.09349	0.0481021	0	0	0
11250	12.1	0	4							0		0	0	74	0	1	0	0	0.0183259	8.09349	0.0530984	0	0	4
11250	12.1	0	3							0		0	0	77	0	1	0	0	0.0163999	8.59349	0.0521018	0	0	4
11250	12.1	168	5							0		0	0	70	0	1	0	0	0.0209421	7.83064	0.0561472	0	0	4
11250	12.1	168	4							0		0	0	69	0	0	0	0	0.0191784	8.58064	0.0542213	0	0	0
11250	12.1	168	3							0		0	0	76	0	1	0	0	0.0192216	9.33064	0.0482253	0	0	4
11250	12.2	0	5						0	0		0	0	66	0	1	0	0	0.0195665	6.33811	0.0545716	0	0	4
11250	12.2	0	4							0		0	0	73	0	0	0	0	0.0215416	7.33811	0.0518905	0	0	0
11250	12.2	0	3							0		0	0	76	0	0	0	0	0.0159454	8.58811	0.049826	0	0	0
11250	12.2	168	5							0		0	0	79	0	1	0	0	0.0235012	6.33945	0.0555724	0	0	4
11250	12.2	168	4							0		0	0	66	0	1	0	0	0.0228887	7.83945	0.0558799	0	0	4
11250	12.2	168	3							0		0	0	74	0	1	0	0	0.019603	9.08945	0.0552537	0	0	4
11250	12.3	0	5						0	0		0	0	74	0	0	0	0	0.0203285	6.3169	0.05514	0	0	0
11250	12.3	0	4							0		0	0	74	0	1	0	0	0.0203854	7.8169	0.0579758	0	0	4
11250	12.3	0	3							0		0	0	75	0	1	0	0	0.0199097	9.0669	0.0540484	0	0	4
11250	12.3	168	5							0		0	0	75	0	1	0	0	0.0218994	6.05629	0.047456	0	0	4
11250	12.3	168	4							0		0	0	72	0	1	0	0	0.0225009	8.05629	0.0522255	0	0	4
11250	12.3	168	3							0		0	0	75	0	0	0	0	0.0178071	8.80629	0.0477537	0	0	0
11265	12.1	0	5		1				6	1	11265	0	0	85	0	0	0	0	0.0550689	5.59349	0.0727728	0	0	0
11265	12.1	0	4		1					0		0	0	51	0	1	0	0	0.0518872	7.34349	0.103798	0	0	4
11265	12.1	0	3			1				0		0	0	75	0	0	0	0	0.0340084	8.34349	0.0705394	0	0	0
11265	12.1	168	5			1				0		0	0	76	0	0	0	0	0.0246135	7.33064	0.0556882	0	0	0
11265	12.1	168	4			1				0		0	0	85	0	0	0	0	0.0229606	8.33064	0.0479872	0	0	0
11265	12.1	168	3			1				0		0	0	78	0	1	0	0	0.0264949	10.5806	0.0575425	0	0	4
11265	12.2	0	5		1				6	1		0	0	69	0	1	0	0	0.0499647	5.58811	0.0693694	0	0	4
11265	12.2	0	4				1			0		0	0	65	0	1	0	0	0.0362229	7.08811	0.0746314	0	0	4
11265	12.2	0	3				1			0		0	0	73	0	0	0	0	0.0293816	8.08811	0.0561425	0	0	0
11265	12.2	168	5				1			0		0	0	74	0	0	0	0	0.0243442	6.83945	0.0523824	0	0	0
11265	12.2	168	4				1			0		0	0	78	0	1	0	0	0.0232724	8.58945	0.0554861	0	0	4
11265	12.2	168	3				1			0		0	0	68	0	1	0	0	0.0208592	9.58945	0.0530842	0	0	4
11265	12.3	0	5		1				6	1		0	0	71	0	1	0	0	0.0557045	6.0669	0.0907841	0	0	4
11265	12.3	0	4		1					0		0	0	46	0	0	0	0	0.0392267	8.5669	0.094108	0	0	0
11265	12.3	0	3			1				0		0	0	69	0	0	0	0	0.0265078	8.8169	0.0573807	0	0	0
11265	12.3	168	5			1				0		0	0	75	0	1	0	0	0.0271568	7.30629	0.058099	0	0	4
11265	12.3	168	4			1				0		0	0	77	0	0	0	0	0.01957	8.05629	0.0503696	0	0	0
11265	12.3	168	3			1				0		0	0	82	0	1	0	0	0.0170615	9.80629	0.0509491	0	0	4
11243	13.1	0	5				1		6	1		0	0	88	0	0	0	0	0.0195241	6.30102	0.0443487	0	0	0
11243	13.1	0	4		1					0		0	0	84	0	0	0	0	0.0273401	8.55102	0.0505053	0	0	0
11243	13.1	0	3				1			0		0	0	84	0	0	0	0	0.0167455	9.80102	0.0455779	0	0	0
11243	13.1	168	5				1			0		0	0	76	0	0	0	0	0.0191516	7.04326	0.0459834	0	0	0
11243	13.1	168	4				1			0		0	0	81	0	0	0	0	0.0186997	8.79326	0.0372395	0	0	0
11243	13.1	168	3				1			0		0	0	85	0	1	0	0	0.0128093	11.2933	0.0464499	0	0	4
11243	13.2	0	5						0	0		1	1	97	0	1	7.05102	0.0575335	0.0187119	6.30102	0.0545968	2	12	124
11243	13.2	0	4							0		0	0	77	0	1	0	0	0.0221751	8.80102	0.0588382	0	0	4
11243	13.2	0	3							0		0	0	88	0	0	0	0	0.0185813	10.051	0.0478996	0	0	0
11243	13.2	168	5							0		0	0	87	0	1	0	0	0.0211372	7.29326	0.0554261	0	0	4
11243	13.2	168	4							0		0	0	84	0	1	0	0	0.0180169	10.0433	0.0545286	0	0	4
11243	13.2	168	3							0		0	0	80	0	0	0	0	0.0150319	11.7933	0.0468726	0	0	0
11243	13.3	0	5						0	0		0	0	89	0	0	0	0	0.0192625	7.80102	0.0586635	0	0	0
11243	13.3	0	4							0		0	0	84	1	0	9.30102	0.0533504	0.0200242	8.30102	0.05136	1	3	0
11243	13.3	0	3							0		0	0	89	0	1	0	0	0.0209373	9.30102	0.0545439	0	0	4
11243	13.3	168	5							0		0	0	87	0	1	0	0	0.0193371	7.79326	0.0546787	0	0	4
11243	13.3	168	4							0		0	0	69	0	0	0	0	0.0187447	9.54326	0.0501196	0	0	0
11243	13.3	168	3							0		0	0	88	0	1	0	0	0.0168796	11.0433	0.0556911	0	0	4
11253	13.1	0	5						0	0		0	0	88	0	1	0	0	0.0173919	7.55102	0.0569117	0	0	4
11253	13.1	0	4							0		0	0	87	0	1	0	0	0.0214593	7.80102	0.0464387	0	0	4
11253	13.1	0	3							0		0	1	90	0	0	0	0	0.0166021	10.551	0.0441917	1	2	0
11253	13.1	168	5							0		0	0	89	0	1	0	0	0.0170173	7.54326	0.0578021	0	0	4
11253	13.1	168	4							0		0	0	79	0	1	0	0	0.0185457	10.0433	0.0539399	0	0	4
11253	13.1	168	3							0		0	0	88	0	0	0	0	0.0209413	11.0433	0.048417	0	0	0
11253	13.2	0	5						0	0		0	0	83	1	0	8.05102	0.0542022	0.0181076	7.30102	0.0543201	1	3	0
11253	13.2	0	4							0		1	0	82	0	0	8.80102	0.0531098	0.0192804	8.30102	0.050673	1	1	0
11253	13.2	0	3							0		1	1	93	0	0	12.051	0.0471261	0.0184708	9.80102	0.0455278	2	12	0
11253	13.2	168	5							0		0	0	86	0	0	0	0	0.0155768	7.54326	0.0469401	0	0	0
11253	13.2	168	4							0		0	0	75	0	0	0	0	0.0150471	9.54326	0.0470261	0	0	0
11253	13.2	168	3							0		0	0	69	0	1	0	0	0.0218192	11.2933	0.0495536	0	0	4
11253	13.3	0	5						0	0		0	0	89	1	1	8.30102	0.0524026	0.0180463	7.05102	0.0513757	1	3	34
11253	13.3	0	4							0		0	1	91	1	1	9.80102	0.0445364	0.0193724	8.80102	0.0448773	2	23	234
11253	13.3	0	3							0		0	1	91	0	1	0	0	0.0185244	9.05102	0.0489094	1	2	24
11253	13.3	168	5							0		0	0	84	0	1	0	0	0.017912	8.04326	0.0509662	0	0	4
11253	13.3	168	4							0		0	1	90	0	0	0	0	0.022159	10.0433	0.0515282	1	2	0
11253	13.3	168	3							0		0	0	88	0	0	0	0	0.0176341	12.0433	0.0594355	0	0	0
Newman	29	0	5						0	0		0	0	67	0	1	0	0	0.0202498	6.25	0.0481026	0	0	4
Newman	29	0	4							0		0	0	59	0	1	0	0	0.0179063	7.75	0.0519648	0	0	4
Newman	29	0	3							0		0	0	68	0	1	0	0	0.0165366	9.25	0.0447469	0	0	4
Newman	29	0	6							0		0	0	66	0	1	0	0	NA	4	0.0343104	0	0	4
Newman	29	0	2							0		0	0	69	0	1	0	0	0.0121005	11.5	0.0416765	0	0	4
Newman	29	168	5							0		0	0	72	0	1	0	0	0.0158462	7	0.0442639	0	0	4
Newman	29	168	4							0		0	0	67	0	0	0	0	0.0191638	8.5	0.0474414	0	0	0
Newman	29	168	3							0		0	0	73	0	1	0	0	0.013028	10.5	0.0427089	0	0	4
Newman	29	168	6							0		0	0	72	0	1	0	0	0.0174452	5.5	0.0435647	0	0	4
Newman	29	168	2							0		0	0	80	0	0	0	0	0.00775386	13.25	0.0348561	0	0	0
Newman	44	0	5						0	0		0	0	76	0	0	0	0	0.0209447	6.25	0.0509011	0	0	0
Newman	44	0	4							0		0	0	73	0	0	0	0	0.0217823	8	0.0505911	0	0	0
Newman	44	0	3							0		0	0	76	0	0	0	0	0.0188987	9.25	0.0491613	0	0	0
Newman	44	0	6							0		0	0	74	0	1	0	0	0.0177291	4.75	0.0468725	0	0	4
Newman	44	0	2							0		0	0	69	0	0	0	0	0.0138249	11.5	0.0426814	0	0	0
Newman	44	168	5							0		0	0	84	0	0	0	0	0.014375	7.5	0.0447057	0	0	0
Newman	44	168	4							0		0	0	81	0	0	0	0	0.0143842	8.75	0.0423693	0	0	0
Newman	44	168	3							0		0	0	82	0	0	0	0	0.0149209	10.75	0.0449912	0	0	0
Newman	44	168	6							0		0	0	77	0	1	0	0	NA	4.5	0.0335695	0	0	4
Newman	44	168	2							0		0	0	80	0	0	0	0	0.0112538	13	0.0421164	0	0	0
Newman	45	0	5						0	0		0	0	71	0	0	0	0	0.0187331	7.75	0.0522605	0	0	0
Newman	45	0	4							0		0	0	82	0	0	0	0	0.018876	8	0.0493672	0	0	0
Newman	45	0	3							0		0	0	79	0	0	0	0	0.0184238	10.25	0.0526998	0	0	0
Newman	45	0	6							0		0	0	83	0	1	0	0	0.0167242	6.75	0.0532577	0	0	4
Newman	45	0	2							0		0	0	76	0	1	0	0	0.0133669	12	0.0475109	0	0	4
Newman	45	168	5							0		0	0	85	0	1	0	0	0.0167213	7.25	0.0486041	0	0	4
Newman	45	168	4							0		0	0	77	0	0	0	0	0.0174201	8.5	0.0429629	0	0	0
Newman	45	168	3							0		0	0	81	0	0	0	0	0.0178752	9.5	0.0463634	0	0	0
Newman	45	168	6							0		0	0	73	0	1	0	0	0.0202583	5	0.0417648	0	0	4
Newman	45	168	2							0		0	0	78	0	0	0	0	0.0137354	12.5	0.0410184	0	0	0
Newman	46	0	5						0	0		0	0	77	0	0	0	0	0.013789	6	0.03549	0	0	0
Newman	46	0	4							0		0	0	74	0	0	0	0	0.0190112	8.25	0.0491093	0	0	0
Newman	46	0	3							0		0	0	73	0	0	0	0	0.0183552	9.25	0.0474951	0	0	0
Newman	46	0	6							0		0	0	74	0	1	0	0	NA	4	0.0345363	0	0	4
Newman	46	0	2							0		0	0	75	0	0	0	0	0.0132251	10.75	0.0370085	0	0	0
Newman	46	168	5							0		0	0	81	0	0	0	0	0.0150373	7.5	0.0435768	0	0	0
Newman	46	168	4							0		0	0	80	0	0	0	0	0.0137129	9	0.0421534	0	0	0
Newman	46	168	3							0		0	0	80	0	1	0	0	0.0154775	10.25	0.0416405	0	0	4
Newman	46	168	6							0		0	0	74	0	0	0	0	0.0158865	5.5	0.0375373	0	0	0
Newman	46	168	2							0		0	0	79	0	1	0	0	0.0103274	12	0.0352021	0	0	4
RWW12	29	0	5						0	0		0	0	66	0	1	0	0	0.0196719	6.25	0.0528373	0	0	4
RWW12	29	0	4							0		0	0	71	0	1	0	0	0.0159282	7.75	0.0486502	0	0	4
RWW12	29	0	3							0		0	0	79	0	0	0	0	0.0133156	9.25	0.0420829	0	0	0
RWW12	29	0	6							0		0	0	79	0	0	0	0	NA	4	0.0427926	0	0	0
RWW12	29	0	2							0		0	0	83	0	0	0	0	0.00912483	11.5	0.0354167	0	0	0
RWW12	29	168	5							0		0	0	69	0	0	0	0	0.017863	7.5	0.0498388	0	0	0
RWW12	29	168	4							0		0	0	69	0	0	0	0	0.0097795	11.75	0.0380586	0	0	0
RWW12	29	168	3							0		0	0	79	0	1	0	0	0.00645444	17.25	0.0362937	0	0	4
RWW12	29	168	6							0		0	0	76	0	0	0	0	0.0190695	5.5	0.0456455	0	0	0
RWW12	29	168	2							0		0	0	71	0	1	0	0	0.0105938	19.25	0.0390826	0	0	4
RWW12	44	0	5						0	0		0	0	71	0	0	0	0	0.0226668	6.25	0.0568848	0	0	0
RWW12	44	0	4							0		0	0	68	0	1	0	0	0.019583	8.25	0.0564264	0	0	4
RWW12	44	0	3							0		0	0	70	0	0	0	0	0.0147666	9.75	0.0500165	0	0	0
RWW12	44	0	6							0		0	0	78	0	0	0	0	NA	4	0.0473546	0	0	0
RWW12	44	0	2							0		0	0	65	0	1	0	0	0.0128333	12	0.0475982	0	0	4
RWW12	44	168	5							0		0	0	83	0	0	0	0	0.0131472	10	0.0483958	0	0	0
RWW12	44	168	4							0		0	0	81	0	0	0	0	0.0110242	11.75	0.0405232	0	0	0
RWW12	44	168	3							0		0	0	88	0	0	0	0	0.00511799	16.25	0.0308452	0	0	0
RWW12	44	168	6							0		0	0	87	0	1	0	0	0.0138382	7.25	0.043886	0	0	4
RWW12	44	168	2							0		0	1	90	0	1	0	0	0.000845618	11.75	0.00449301	1	2	24
RWW12	45	0	5						0	0		0	0	70	0	0	0	0	0.0216642	7	0.0611526	0	0	0
RWW12	45	0	4							0		0	0	73	0	0	0	0	0.0166755	8.5	0.0478063	0	0	0
RWW12	45	0	3							0		0	0	83	0	0	0	0	0.0145912	9.25	0.0449332	0	0	0
RWW12	45	0	6							0		0	0	84	0	1	0	0	NA	4	0.0452889	0	0	4
RWW12	45	0	2							0		0	0	81	0	0	0	0	0.00982395	11.75	0.0394554	0	0	0
RWW12	45	168	5							0		0	0	77	0	1	0	0	0.0113715	9	0.0418501	0	0	4
RWW12	45	168	4							0		0	0	62	0	1	0	0	0.0122297	11.5	0.0431674	0	0	4
RWW12	45	168	3							0		0	0	82	0	1	0	0	0.00820638	13.75	0.0347852	0	0	4
RWW12	45	168	6							0		0	0	77	0	0	0	0	0.0128257	7.5	0.0439268	0	0	0
RWW12	45	168	2							0		0	0	70	0	1	0	0	0.00782089	14.5	0.0327861	0	0	4
RWW12	46	0	5						0	0		0	0	71	0	1	0	0	0.0212022	7	0.057227	0	0	4
RWW12	46	0	4							0		0	0	67	0	1	0	0	0.018228	8	0.0527484	0	0	4
RWW12	46	0	3							0		0	0	69	0	0	0	0	0.015776	9.75	0.0488223	0	0	0
RWW12	46	0	6							0		0	0	79	0	1	0	0	NA	4	0.0447601	0	0	4
RWW12	46	0	2							0		0	0	84	0	0	0	0	0.0111318	11.5	0.0399484	0	0	0
RWW12	46	168	5							0		0	0	71	0	1	0	0	0.0169396	10	0.0490426	0	0	4
RWW12	46	168	4							0		0	0	65	0	1	0	0	0.0153874	13	0.0480592	0	0	4
RWW12	46	168	3							0		0	0	77	0	1	0	0	0.00873525	16.5	0.0381688	0	0	4
RWW12	46	168	6							0		0	0	81	0	1	0	0	0.0109499	8.5	0.0401113	0	0	4
RWW12	46	168	2							0		0	0	86	0	0	0	0	0.00102955	11	0.00378085	0	0	0
SA3297	29	0	5						0	0		0	0	77	0	0	0	0	0.0130394	7	0.0411231	0	0	0
SA3297	29	0	4							0		0	0	73	0	1	0	0	0.0110819	9	0.0457758	0	0	4
SA3297	29	0	3							0		0	0	74	0	0	0	0	0.0114146	10.25	0.0429663	0	0	0
SA3297	29	0	6							0		0	0	77	0	1	0	0	0.0119096	4.75	0.0417411	0	0	4
SA3297	29	0	2							0		0	0	83	0	0	0	0	0.0099587	12	0.0418725	0	0	0
SA3297	29	168	5							0		0	0	72	0	1	0	0	0.0150186	7.25	0.0452222	0	0	4
SA3297	29	168	4							0		0	0	82	0	0	0	0	0.00943081	10	0.0406344	0	0	0
SA3297	29	168	3							0		0	0	80	0	0	0	0	0.00669054	12	0.0349174	0	0	0
SA3297	29	168	6							0		0	0	80	0	0	0	0	0.0141705	5.5	0.0431909	0	0	0
SA3297	29	168	2							0		0	0	79	0	0	0	0	0.00842243	14.25	0.034045	0	0	0
SA3297	44	0	5						0	0		0	0	71	0	1	0	0	0.0193035	6	0.0533018	0	0	4
SA3297	44	0	4							0		0	0	72	0	0	0	0	0.0202401	7.5	0.0555021	0	0	0
SA3297	44	0	3							0		0	0	74	0	0	0	0	0.0191617	8.5	0.0506452	0	0	0
SA3297	44	0	6							0		0	0	64	0	0	0	0	NA	4	0.0439841	0	0	0
SA3297	44	0	2							0		0	0	76	0	0	0	0	0.0158999	10.25	0.0477163	0	0	0
SA3297	44	168	5							0		0	0	78	0	0	0	0	0.0209157	7	0.0492268	0	0	0
SA3297	44	168	4							0		0	0	83	0	0	0	0	0.0191613	7.75	0.0484255	0	0	0
SA3297	44	168	3							0		0	0	88	0	0	0	0	0.0144155	9	0.044595	0	0	0
SA3297	44	168	6							0		0	1	90	0	0	0	0	NA	4.5	0.0395448	1	2	0
SA3297	44	168	2							0		0	0	80	0	0	0	0	0.0117496	11	0.0405549	0	0	0
SA3297	45	0	5						0	0		0	0	70	0	0	0	0	0.0213478	5.25	0.0435264	0	0	0
SA3297	45	0	4							0		0	0	81	0	0	0	0	0.0185903	7.5	0.0479987	0	0	0
SA3297	45	0	3							0		0	0	86	0	0	0	0	0.0137112	8.75	0.0415778	0	0	0
SA3297	45	0	6							0		0	0	69	0	0	0	0	0.0206807	5	0.0555791	0	0	0
SA3297	45	0	2							0		0	0	80	0	0	0	0	0.016813	10.75	0.0462747	0	0	0
SA3297	45	168	5							0		0	0	75	0	0	0	0	0.0198145	6.25	0.0465683	0	0	0
SA3297	45	168	4							0		0	0	75	0	1	0	0	0.0181603	8	0.0492501	0	0	4
SA3297	45	168	3							0		0	0	71	0	0	0	0	0.0196186	9.25	0.050577	0	0	0
SA3297	45	168	6							0		0	0	73	0	0	0	0	0.0206688	5	0.0471962	0	0	0
SA3297	45	168	2							0		0	0	78	0	0	0	0	0.0133813	11.5	0.0379264	0	0	0
SA3297	46	0	5						0	0		0	0	62	0	0	0	0	0.0165762	6.25	0.049079	0	0	0
SA3297	46	0	4							0		0	0	71	0	1	0	0	0.0181716	7.75	0.0517482	0	0	4
SA3297	46	0	3							0		0	0	71	0	0	0	0	0.0202493	8.75	0.0515931	0	0	0
SA3297	46	0	6							0		0	0	74	0	0	0	0	0.0158253	5	0.050764	0	0	0
SA3297	46	0	2							0		0	0	78	0	0	0	0	0.0152648	10.75	0.0485981	0	0	0
SA3297	46	168	5							0		0	0	85	0	0	0	0	0.0174117	6	0.042573	0	0	0
SA3297	46	168	4							0		0	0	80	0	0	0	0	0.0179213	8.5	0.0520854	0	0	0
SA3297	46	168	3							0		0	0	81	0	0	0	0	0.0193295	9.5	0.0553823	0	0	0
SA3297	46	168	6							0		0	1	90	0	1	0	0	0.0200354	5.25	0.0465301	1	2	24
SA3297	46	168	2							0		0	0	70	0	0	0	0	0.0192007	11	0.0536684	0	0	0
SA2704	29	0	5						0	0		0	0	68	0	1	0	0	0.0232133	6	0.0595673	0	0	4
SA2704	29	0	4							0		0	0	70	0	1	0	0	0.0263427	6.5	0.0529088	0	0	4
SA2704	29	0	3							0		0	0	66	0	0	0	0	0.0254285	7.75	0.0523791	0	0	0
SA2704	29	0	6							0		0	0	56	0	1	0	0	NA	4.5	0.0589054	0	0	4
SA2704	29	0	2							0		0	0	65	0	0	0	0	0.0187871	10.5	0.0493013	0	0	0
SA2704	29	168	4							0		0	0	72	0	0	0	0	0.0236715	7.5	0.0506874	0	0	0
SA2704	29	168	3							0		0	0	68	0	1	0	0	0.0213843	9.5	0.0563124	0	0	4
SA2704	29	168	6							0		0	0	61	0	1	0	0	0.031671	4.75	0.0567195	0	0	4
SA2704	29	168	2							0		0	0	68	0	0	0	0	0.0173501	11.75	0.0483689	0	0	0
SA2704	44	0	5						0	0		0	0	70	0	0	0	0	0.0216036	6.25	0.061074	0	0	0
SA2704	44	0	4							0		0	0	75	0	0	0	0	0.0207155	7.5	0.0603484	0	0	0
SA2704	44	0	3							0		0	0	84	0	0	0	0	0.0212176	8.75	0.0548669	0	0	0
SA2704	44	0	6							0		0	0	65	0	1	0	0	0.0246686	5.25	0.0605408	0	0	4
SA2704	44	0	2							0		0	0	85	0	0	0	0	0.019297	10	0.0548279	0	0	0
SA2704	44	168	5							0		0	1	90	0	0	0	0	0.0207734	6	0.0479499	1	2	0
SA2704	44	168	4							0		0	0	79	0	0	0	0	0.0166765	8.5	0.0517255	0	0	0
SA2704	44	168	3							0		0	0	85	0	0	0	0	0.0192599	9.25	0.0494221	0	0	0
SA2704	44	168	6							0		0	1	93	0	0	0	0	0.0239333	4.75	0.0448916	1	2	0
SA2704	44	168	2							0		0	0	87	0	0	0	0	0.0138417	10.75	0.0434907	0	0	0
SA2704	45	0	5						0	0		0	0	67	0	0	0	0	0.0182811	6.5	0.0564782	0	0	0
SA2704	45	0	4							0		0	0	72	0	0	0	0	0.0189081	7.75	0.0489406	0	0	0
SA2704	45	0	3							0		0	0	82	0	1	0	0	0.014232	9.75	0.047598	0	0	4
SA2704	45	0	6							0		0	0	84	0	0	0	0	0.0217265	5	0.0478908	0	0	0
SA2704	45	0	2							0		0	0	70	0	1	0	0	0.0121608	11	0.0462778	0	0	4
SA2704	45	168	5							0		0	0	81	0	1	0	0	0.0185941	6.25	0.048381	0	0	4
SA2704	45	168	4							0		0	0	67	0	0	0	0	0.0219705	8	0.0530354	0	0	0
SA2704	45	168	3							0		0	0	80	0	1	0	0	0.020407	8.75	0.0495929	0	0	4
SA2704	45	168	6							0		0	0	79	0	0	0	0	0.0263979	4.75	0.0456426	0	0	0
SA2704	45	168	2							0		0	0	83	0	0	0	0	0.0166135	11.5	0.0479932	0	0	0
SA2704	46	0	5						0	0		0	0	83	0	1	0	0	0.0179334	6.75	0.0554954	0	0	4
SA2704	46	0	4							0		0	0	83	0	0	0	0	0.0160846	8	0.0443245	0	0	0
SA2704	46	0	3							0		0	0	64	0	1	0	0	0.0144196	9.5	0.0526571	0	0	4
SA2704	46	0	6							0		0	0	64	0	0	0	0	0.0185673	5.5	0.0540478	0	0	0
SA2704	46	0	2							0		0	0	70	0	0	0	0	0.0155733	10.5	0.051141	0	0	0
SA2704	46	168	5							0		0	0	87	0	0	0	0	0.022233	6.5	0.0497346	0	0	0
SA2704	46	168	4							0		0	0	78	0	0	0	0	0.0243153	7.75	0.0498736	0	0	0
SA2704	46	168	3							0		0	0	81	0	0	0	0	0.0215647	9	0.0483037	0	0	0
SA2704	46	168	6							0		0	1	91	0	0	0	0	0.0220394	5	0.0450217	1	2	0
SA2704	46	168	2							0		0	0	85	0	0	0	0	0.0173447	11	0.0481089	0	0	0
RWW146	30	0	5						0	0		0	0	85	0	0	0	0	0.0163977	7.75	0.041791	0	0	0
RWW146	30	0	4							0		0	0	74	0	0	0	0	0.0177985	9.75	0.0513192	0	0	0
RWW146	30	0	3							0		0	0	69	0	1	0	0	0.0147423	11.5	0.0469426	0	0	4
RWW146	30	0	6							0		0	0	70	0	1	0	0	0.0145436	6.5	0.0422366	0	0	4
RWW146	30	0	2							0		0	0	74	0	0	0	0	0.012553	12.75	0.0420511	0	0	0
RWW146	30	168	5							0		0	0	87	0	0	0	0	0.0139001	9.5	0.0427739	0	0	0
RWW146	30	168	4							0		0	0	73	0	0	0	0	0.0175169	12.5	0.0498828	0	0	0
RWW146	30	168	3							0		0	0	67	0	1	0	0	0.015868	14	0.0498195	0	0	4
RWW146	30	168	6							0		0	0	85	0	0	0	0	0.0128424	6.75	0.0354948	0	0	0
RWW146	30	168	2							0		0	0	74	0	1	0	0	0.0145874	15.5	0.043395	0	0	4
RWW146	31	0	5						0	0		0	0	76	0	0	0	0	0.0124645	8.75	0.046823	0	0	0
RWW146	31	0	4							0		0	0	86	1	0	9	0.0418767	0.0126729	8.25	0.0365964	1	3	0
RWW146	31	0	3							0		0	0	75	0	1	0	0	0.0146898	10.75	0.045832	0	0	4
RWW146	31	0	6							0		0	0	82	0	0	0	0	0.0141371	6	0.0449898	0	0	0
RWW146	31	0	2							0		0	0	68	0	1	0	0	0.0130812	12.25	0.0436892	0	0	4
RWW146	31	168	5							0		0	0	84	0	0	0	0	0.0153927	10.25	0.0469857	0	0	0
RWW146	31	168	4							0		0	0	69	0	1	0	0	0.0152778	10.75	0.0504286	0	0	4
RWW146	31	168	3							0		0	0	74	0	0	0	0	0.0120198	12.5	0.0454817	0	0	0
RWW146	31	168	6							0		0	0	81	0	0	0	0	0.0110863	8.5	0.0403146	0	0	0
RWW146	31	168	2							0		0	0	82	0	1	0	0	0.00937149	14.5	0.0414228	0	0	4
RWW146	33	0	5						0	0		0	0	88	0	0	0	0	0.0134186	8	0.0424595	0	0	0
RWW146	33	0	4							0		0	0	86	0	0	0	0	0.0128727	9.5	0.0411684	0	0	0
RWW146	33	0	3							0		0	0	69	0	1	0	0	0.0172863	10.75	0.0519084	0	0	4
RWW146	33	0	6							0		0	0	77	0	0	0	0	0.0159459	5.75	0.0409012	0	0	0
RWW146	33	0	2							0		0	0	77	0	1	0	0	0.0138851	13	0.0477377	0	0	4
RWW146	33	168	5							0		0	0	78	0	1	0	0	0.0157991	8.75	0.0467029	0	0	4
RWW146	33	168	4							0		0	0	83	0	0	0	0	0.0147533	10.25	0.046196	0	0	0
RWW146	33	168	3							0		0	0	68	0	1	0	0	0.0141468	12	0.0465373	0	0	4
RWW146	33	168	6							0		0	0	87	0	0	0	0	0.0112316	7	0.0373091	0	0	0
RWW146	33	168	2							0		0	0	77	0	1	0	0	0.0136056	14.75	0.047452	0	0	4
RWW146	47	0	5						0	0		0	1	90	0	1	0	0	0.0115192	7.25	0.0348577	1	2	24
RWW146	47	0	4							0		0	1	98	0	0	0	0	0.00928237	10	0.0395604	1	2	0
RWW146	47	0	3							0		0	0	83	0	0	0	0	0.0102464	11.75	0.042351	0	0	0
RWW146	47	0	6							0		0	1	98	0	1	0	0	0.0115724	6.5	0.04443	1	2	24
RWW146	47	0	2							0		0	1	94	0	0	0	0	0.00907638	13	0.0356517	1	2	0
RWW146	47	168	5							0		0	0	88	0	0	0	0	0.0085068	10	0.0366977	0	0	0
RWW146	47	168	4							0		0	0	89	0	0	0	0	0.0110196	12	0.0416137	0	0	0
RWW146	47	168	3							0		0	0	89	0	1	0	0	0.013154	13.5	0.0486205	0	0	4
RWW146	47	168	6							0		0	1	91	0	0	0	0	0.0106122	7	0.0353708	1	2	0
RWW146	47	168	2							0		0	0	85	0	1	0	0	0.010388	16.25	0.0374999	0	0	4
SAC042W	30	0	5						0	0		0	0	67	0	0	0	0	0.0308884	5	0.0516869	0	0	0
SAC042W	30	0	4							0		0	0	70	0	1	0	0	0.0303219	6.75	0.0567325	0	0	4
SAC042W	30	0	3							0		0	0	64	0	1	0	0	0.0265575	7.75	0.052469	0	0	4
SAC042W	30	0	6							0		0	0	65	0	1	0	0	NA	4.5	0.0596709	0	0	4
SAC042W	30	0	2							0		0	0	64	0	1	0	0	0.0192822	9.75	0.047237	0	0	4
SAC042W	30	168	5							0		0	0	66	0	0	0	0	0.022729	6.25	0.0484578	0	0	0
SAC042W	30	168	4							0		0	0	69	0	1	0	0	0.0207662	7.25	0.0454878	0	0	4
SAC042W	30	168	3							0		0	0	62	0	1	0	0	0.0232424	8.75	0.0503971	0	0	4
SAC042W	30	168	6							0		0	0	78	0	0	0	0	NA	4	0.0413669	0	0	0
SAC042W	30	168	2							0		0	0	70	0	0	0	0	0.0162381	10	0.0420757	0	0	0
SAC042W	31	0	5						0	0		0	0	65	0	1	0	0	0.0285312	5.25	0.0578364	0	0	4
SAC042W	31	0	4							0		0	0	64	0	1	0	0	0.0292204	6.75	0.0616195	0	0	4
SAC042W	31	0	3							0		0	0	62	0	1	0	0	0.0242776	8.25	0.0546016	0	0	4
SAC042W	31	0	6							0		0	0	62	0	1	0	0	NA	4.5	0.0668936	0	0	4
SAC042W	31	0	2							0		0	0	64	0	1	0	0	0.0210786	9	0.0486786	0	0	4
SAC042W	31	168	5							0		0	0	61	0	0	0	0	0.0267478	6	0.0525208	0	0	0
SAC042W	31	168	4							0		0	0	66	0	0	0	0	0.0278058	7	0.0526848	0	0	0
SAC042W	31	168	3							0		0	0	62	0	1	0	0	0.0220986	8.5	0.0518516	0	0	4
SAC042W	31	168	6							0		0	0	66	0	0	0	0	NA	4	0.0378537	0	0	0
SAC042W	31	168	2							0		0	0	63	0	1	0	0	0.0203412	10.25	0.056644	0	0	4
SAC042W	33	0	5						0	0		0	0	64	0	1	0	0	0.0323137	5.5	0.0598722	0	0	4
SAC042W	33	0	4							0		0	0	61	0	1	0	0	0.0264524	6.5	0.0537409	0	0	4
SAC042W	33	0	3							0		0	0	58	0	1	0	0	0.0272805	8	0.0527495	0	0	4
SAC042W	33	0	6							0		0	0	61	0	1	0	0	NA	4	0.0535302	0	0	4
SAC042W	33	0	2							0		0	0	58	0	1	0	0	0.0229702	9.25	0.0518192	0	0	4
SAC042W	33	168	5							0		0	0	64	0	1	0	0	0.0311737	5.75	0.0567986	0	0	4
SAC042W	33	168	4							0		0	0	66	0	1	0	0	0.0286961	6.75	0.0569016	0	0	4
SAC042W	33	168	3							0		0	0	66	0	1	0	0	0.0249446	8	0.0507278	0	0	4
SAC042W	33	168	6							0		0	0	66	0	0	0	0	NA	4	0.0468737	0	0	0
SAC042W	33	168	2							0		0	0	62	0	0	0	0	0.0263449	9.75	0.0491579	0	0	0
SAC042W	47	0	5						0	0		0	0	65	0	1	0	0	0.0292724	6	0.0714184	0	0	4
SAC042W	47	0	4							0		0	0	69	0	0	0	0	0.0283178	6.75	0.0699245	0	0	0
SAC042W	47	0	3							0		0	0	74	0	0	0	0	0.0181092	7.75	0.0464695	0	0	0
SAC042W	47	0	6							0		0	0	56	0	1	0	0	NA	4.25	0.078792	0	0	4
SAC042W	47	0	2							0		0	0	73	0	1	0	0	0.0200672	9.5	0.0527682	0	0	4
[truncated: 92 more rows]
